# Supplementary material for: Validated Negative Regions (VNRs) in the VISTA Database might be Truncated Forms of Bona Fide Enhancers
Source: Adv Genet (Hoboken). 2024 May 16;5(2):2300209. doi: 10.1002/ggn2.202300209 (PMC11170074; doi:10.1002/ggn2.202300209)
Supplement: Supplementary file 1 — Supporting Information [file GGN2-5-2300209-s001.xlsx]

## Sheet: Supplementary_Table_S1
Supplementary Table S1: Overlapositive between Human CRMCs and VISTA elements
VISTA elements chromsome	VISTA elements start	VISTA elements end	VISTA elements type	CRMCs chromsome	CRMCs start	CRMCs end	number of overlapping basepairs (bps)
chr16	86396481	86397120	positive	chr16	86395803	86397474	639
chr16	85586489	85588130	negative	chr16	85580982	85592141	1641
chr16	80389446	80390755	negative	chr16	80386888	80392133	1309
chr16	79936010	79937400	negative	chr16	79930999	79939121	1390
chr16	79916053	79917621	negative	chr16	79916460	79918209	1161
chr16	78992666	78994265	negative	chr16	78991834	78997834	1599
chr16	78899356	78900789	negative	chr16	78899395	78901488	1394
chr16	78798285	78799698	negative	chr16	78798198	78802627	1413
chr16	78609318	78610934	negative	chr16	78608156	78612449	1616
chr16	78402512	78403811	negative	chr16	78402456	78406283	1299
chr16	78353124	78354788	negative	chr16	78352731	78356595	1664
chr16	78175854	78177465	negative	chr16	78175831	78182667	1611
chr16	72947001	72948646	positive	chr16	72943576	72951248	1645
chr16	72895979	72897389	negative	chr16	72894168	72897400	1410
chr16	72853694	72854614	negative	chr16	72852376	72860427	920
chr16	72805663	72807225	negative	chr16	72805280	72809880	1562
chr16	72704669	72706250	positive	chr16	72704754	72707207	1496
chr16	72241307	72242883	negative	chr16	72239939	72244946	1576
chr16	72220667	72221926	positive	chr16	72220421	72222589	1259
chr16	55390504	55391826	positive	chr16	55387817	55392102	1322
chr16	55384120	55384969	negative	chr16	55380833	55387387	849
chr16	55206681	55207962	negative	chr16	55204754	55208334	1281
chr16	55189273	55190371	positive	chr16	55188251	55190980	1098
chr16	55045325	55046517	positive	chr16	55042596	55047743	1192
chr16	55040448	55041163	negative	chr16	55035153	55041175	715
chr16	54765190	54766248	negative	chr16	54765175	54766435	1058
chr16	54750731	54751703	negative	chr16	54750216	54751730	972
chr16	54645555	54646447	negative	chr16	54645178	54649235	892
chr16	54631417	54633346	negative	chr16	54631414	54635373	1929
chr16	54623270	54624405	negative	chr16	54622487	54624623	1135
chr16	54616686	54617970	positive	chr16	54616127	54618479	1284
chr16	54590592	54591598	negative	chr16	54590464	54597460	1006
chr16	54585069	54586352	negative	chr16	54584969	54587751	1283
chr16	54577555	54578525	negative	chr16	54576181	54579718	970
chr16	54545814	54546743	negative	chr16	54544418	54548918	929
chr16	54541966	54544013	positive	chr16	54539322	54544070	2047
chr16	54582300	54583125	negative	chr16	54582022	54583550	825
chr16	54506390	54507534	negative	chr16	54502851	54514553	1144
chr16	54351107	54351727	negative	chr16	54351024	54352168	620
chr16	54316433	54317773	negative	chr16	54316455	54317786	1318
chr16	54289508	54290424	positive	chr16	54281429	54292514	916
chr16	54109942	54110955	positive	chr16	54109630	54113653	1013
chr16	54105894	54106356	negative	chr16	54104658	54106441	462
chr16	54058702	54060209	negative	chr16	54058421	54065092	1507
chr16	53895301	53895912	negative	chr16	53891293	53897754	611
chr16	53726386	53727245	negative	chr16	53722124	53727944	859
chr16	53692404	53693644	positive	chr16	53690876	53694147	1240
chr16	53544122	53545073	negative	chr16	53544015	53546056	951
chr16	52496629	52498059	negative	chr16	52494504	52501274	1430
chr16	52469922	52471014	negative	chr16	52465329	52472018	1092
chr16	52402343	52403464	negative	chr16	52402231	52403878	1121
chr16	51924376	51925776	positive	chr16	51923578	51926933	1400
chr16	51752269	51753458	negative	chr16	51749680	51763707	1189
chr16	51723280	51724332	negative	chr16	51722837	51725005	1052
chr16	51698237	51699703	negative	chr16	51698278	51701923	1425
chr16	51637270	51638128	positive	chr16	51636609	51639903	858
chr16	51623899	51624805	positive	chr16	51623259	51625485	906
chr16	51542814	51544190	positive	chr16	51541148	51546926	1376
chr16	51526285	51527014	positive	chr16	51522944	51528065	729
chr16	51355384	51356808	negative	chr16	51354495	51356780	1396
chr16	51095296	51096395	negative	chr16	51094494	51096577	1099
chr16	51072237	51073198	negative	chr16	51071344	51073553	961
chr16	51008342	51009204	negative	chr16	51006465	51011459	862
chr16	50976779	50977697	negative	chr16	50976780	50978088	917
chr16	50948118	50948778	negative	chr16	50946607	50949458	660
chr16	50840952	50841798	negative	chr16	50838011	50841919	846
chr16	50814444	50815745	negative	chr16	50814534	50815643	1109
chr16	31721736	31723283	negative	chr16	31722367	31724144	916
chr16	7708523	7709861	negative	chr16	7707946	7713916	1338
chr16	7368979	7369829	negative	chr16	7368811	7371454	850
chr16	6498840	6500063	negative	chr16	6498417	6501142	1223
chr16	7381987	7383155	negative	chr16	7380163	7383750	1168
chr16	8381301	8382556	negative	chr16	8378956	8382607	1255
chr16	17002491	17003396	negative	chr16	17002510	17003848	886
chr16	17651247	17652556	negative	chr16	17649933	17652810	1309
chr16	22672801	22673961	negative	chr16	22672779	22675417	1160
chr16	48878905	48880233	positive	chr16	48878208	48883385	1328
chr16	59595837	59597350	negative	chr16	59595566	59597702	1513
chr16	61209259	61210530	negative	chr16	61209072	61212955	1271
chr16	64617637	64618991	negative	chr16	64617578	64619332	1354
chr16	8188187	8189785	negative	chr16	8188152	8190168	1598
chr16	72370634	72373692	positive	chr16	72369391	72373620	2986
chr7	20963661	20965131	positive	chr7	20957221	20966490	1470
chr7	42152129	42154039	positive	chr7	42146038	42155158	1910
chr9	973435	975288	positive	chr9	959858	984445	1853
chr11	32175944	32177188	positive	chr11	32175309	32177138	1194
chrX	24804486	24806506	negative	chrX	24804163	24806587	2020
chrX	24846114	24847616	negative	chrX	24841196	24848054	1502
chrX	24876218	24877967	positive	chrX	24875990	24882311	1749
chrX	24897265	24900155	positive	chrX	24896631	24900965	2890
chrX	24927531	24929450	negative	chrX	24927222	24931126	1919
chrX	24989762	24991464	positive	chrX	24987448	24992023	1702
chrX	24998950	25000639	positive	chrX	24992868	25013954	1689
chr16	49060555	49061331	positive	chr16	49060572	49062746	759
chr16	59541082	59542081	negative	chr16	59540756	59543305	999
chr13	70769477	70770736	positive	chr13	70768084	70772238	1259
chr13	71148326	71150830	negative	chr13	71147750	71151030	2504
chr13	72197133	72199738	positive	chr13	72193604	72200467	2605
chr13	72493463	72494242	negative	chr13	72492670	72498897	779
chr13	72504429	72505745	negative	chr13	72501627	72505615	1186
chr13	72574916	72575890	positive	chr13	72573677	72576775	974
chr13	71219290	71221202	negative	chr13	71218468	71220697	1407
chr13	71726717	71728802	positive	chr13	71726724	71731194	2078
chr13	71851655	71854203	positive	chr13	71851181	71881322	2548
chr13	72507309	72509616	positive	chr13	72506792	72511717	2307
chr13	72650262	72651768	negative	chr13	72648305	72654154	1506
chrX	25000754	25002415	positive	chrX	24992868	25013954	1661
chr2	44839613	44843485	negative	chr2	44839269	44843959	3872
chr2	44879788	44880514	positive	chr2	44876749	44881124	726
chr2	44900956	44902178	negative	chr2	44900298	44902669	1222
chr16	55295377	55296848	positive	chr16	55293681	55297282	1471
chr16	51113101	51114731	positive	chr16	51108850	51116739	1630
chr16	52523494	52524873	negative	chr16	52523473	52529440	1379
chr16	52208698	52210165	negative	chr16	52208697	52212221	1467
chr16	53914289	53915934	positive	chr16	53914010	53918160	1645
chr16	53960146	53962031	positive	chr16	53959778	53962778	1885
chr16	53952718	53954281	positive	chr16	53952271	53955202	1563
chr16	79347629	79348839	negative	chr16	79346632	79350432	1210
chr16	51819686	51821020	negative	chr16	51819581	51822592	1334
chr16	52412138	52413325	positive	chr16	52411486	52413400	1187
chr16	50835781	50837187	positive	chr16	50834232	50837505	1406
chr16	78363958	78365023	negative	chr16	78363583	78366466	1065
chr16	72589766	72591318	negative	chr16	72589808	72594217	1510
chr16	54215682	54217241	negative	chr16	54214892	54217903	1559
chr16	54098739	54100045	negative	chr16	54098157	54100326	1306
chr1	62977863	62979213	positive	chr1	62973460	62982144	1350
chr1	62998611	63000046	positive	chr1	62996709	63004285	1435
chr2	163593634	163595248	positive	chr2	163592820	163597413	1614
chr4	4818006	4818833	negative	chr4	4817083	4821137	827
chr5	77724780	77726683	negative	chr5	77720839	77728822	1903
chr7	1228196	1229533	negative	chr7	1222990	1251198	1337
chr1	87355938	87357399	positive	chr1	87350168	87358204	1461
chr1	216599074	216600116	negative	chr1	216597487	216600168	1042
chr17	37090335	37091543	negative	chr17	37088516	37091568	1208
chr15	67786945	67788375	negative	chr15	67785450	67788644	1430
chr5	3226007	3227370	negative	chr5	3224000	3228497	1363
chr13	71681704	71682907	negative	chr13	71680641	71683640	1203
chr11	8253590	8254788	negative	chr11	8252948	8254774	1184
chr9	126436121	126438460	positive	chr9	126435245	126443704	2339
chr3	71241267	71243433	positive	chr3	71241262	71247630	2166
chr13	71771848	71774098	positive	chr13	71766197	71774972	2250
chr13	94966262	94967596	positive	chr13	94962402	94970481	1334
chr7	115673184	115675002	negative	chr7	115667680	115683406	1818
chr5	91741071	91743082	positive	chr5	91740541	91743332	2011
chr1	50568874	50570617	positive	chr1	50561904	50573092	1743
chr8	105321302	105322631	positive	chr8	105315598	105323206	1329
chr9	968797	970093	negative	chr9	959858	984445	1296
chr1	50633169	50634241	negative	chr1	50631896	50635378	1072
chr11	31763875	31765678	negative	chr11	31760005	31765914	1803
chr1	50699523	50701114	positive	chr1	50695972	50706922	1591
chr1	163970463	163971400	negative	chr1	163969984	163972258	937
chr1	164054007	164054977	negative	chr1	164053405	164055407	970
chr1	164668338	164669800	negative	chr1	164666236	164674848	1462
chr1	213424621	213426181	positive	chr1	213422537	213427227	1560
chr2	66070393	66072080	positive	chr2	66067945	66072293	1687
chr3	70516091	70517701	negative	chr3	70515664	70517706	1610
chr3	70822165	70823806	negative	chr3	70820663	70825592	1641
chr3	137263865	137265333	positive	chr3	137263352	137267271	1468
chr3	137328702	137330429	positive	chr3	137327461	137331604	1727
chr3	137348780	137350083	positive	chr3	137348502	137350695	1303
chr3	137406329	137408135	negative	chr3	137405776	137409308	1806
chr3	147312442	147313983	negative	chr3	147310784	147315133	1541
chr3	147331749	147333313	positive	chr3	147329799	147336073	1564
chr1	243732494	243733166	negative	chr1	243731559	243733600	672
chr5	51039216	51040809	positive	chr5	51034050	51043088	1593
chr6	51108492	51109496	negative	chr6	51108307	51109572	1004
chr6	51283870	51284912	positive	chr6	51283458	51285361	1042
chr7	114416792	114418592	positive	chr7	114411731	114420732	1800
chr7	114422560	114423864	negative	chr7	114421288	114429775	1304
chr7	114430724	114433211	negative	chr7	114430661	114434302	2487
chr7	114568897	114570255	negative	chr7	114566726	114570687	1358
chr7	114655054	114656318	positive	chr7	114643350	114665748	1264
chr8	64584007	64585029	negative	chr8	64572821	64588474	1022
chr10	100612457	100614449	negative	chr10	100612076	100619240	1992
chr10	100615129	100615721	negative	chr10	100612076	100619240	592
chr10	100687324	100689228	negative	chr10	100682574	100689961	1904
chr10	100786833	100788338	positive	chr10	100778916	100789091	1505
chr5	158913954	158915603	positive	chr5	158909986	158916451	1649
chr8	25917644	25919153	negative	chr8	25916350	25920952	1509
chr10	129892822	129894584	positive	chr10	129878859	129905186	1762
chr12	24138078	24139790	negative	chr12	24138237	24140630	1553
chr11	31663809	31665336	positive	chr11	31661745	31665661	1527
chr11	15602424	15603577	negative	chr11	15599968	15604888	1153
chr1	38094522	38095934	positive	chr1	38093580	38096472	1412
chr7	20789771	20790788	negative	chr7	20778987	20795133	1017
chr9	81112208	81113463	positive	chr9	81111760	81114390	1255
chr1	10905072	10906087	positive	chr1	10903506	10908328	1015
chr2	173249643	173251205	positive	chr2	173249528	173251336	1562
chr2	174120816	174122736	positive	chr2	174118295	174126503	1920
chr2	174124009	174125635	positive	chr2	174118295	174126503	1626
chr2	174342582	174343514	negative	chr2	174325532	174346939	932
chr2	176075342	176076682	positive	chr2	176066130	176087178	1340
chr1	50540418	50541642	negative	chr1	50540313	50545261	1224
chr2	176638429	176638943	positive	chr2	176635234	176656639	514
chr2	236162720	236163204	positive	chr2	236154541	236177315	484
chr3	18127870	18128745	positive	chr3	18125110	18130480	875
chr3	18802876	18803900	negative	chr3	18801576	18806767	1024
chr3	18992357	18993077	negative	chr3	18986461	18994128	720
chr3	114714337	114716568	positive	chr3	114712763	114717612	2231
chr3	114855898	114857164	negative	chr3	114852571	114859108	1266
chr3	114892859	114893644	negative	chr3	114890873	114894128	785
chr3	158271822	158272677	negative	chr3	158269255	158276922	855
chr3	158307957	158309595	negative	chr3	158302972	158311586	1638
chr4	13007694	13008703	positive	chr4	13007509	13009163	1009
chr4	104424418	104425738	positive	chr4	104423220	104428453	1320
chr5	3511864	3513285	positive	chr5	3506058	3516051	1421
chr5	77645011	77645571	positive	chr5	77631861	77647872	560
chr5	77843897	77844918	negative	chr5	77843044	77855007	1021
chr5	77851756	77852775	negative	chr5	77843044	77855007	1019
chr5	77971560	77973382	negative	chr5	77969694	77973863	1822
chr5	87872597	87873616	positive	chr5	87872248	87875088	1019
chr5	87944125	87945828	positive	chr5	87943189	87947082	1703
chr5	88396337	88397448	positive	chr5	88396027	88400699	1111
chr5	91632795	91633409	positive	chr5	91630475	91634719	614
chr1	38336216	38336958	negative	chr1	38333244	38338095	742
chr5	93891279	93892616	positive	chr5	93879981	93896232	1337
chr5	94239702	94240924	negative	chr5	94238303	94242536	1222
chr5	167905341	167906646	negative	chr5	167903800	167906951	1305
chr1	44249748	44250457	positive	chr1	44236720	44253470	709
chr5	171200986	171203014	positive	chr5	171198285	171203919	2028
chr6	10393642	10394839	negative	chr6	10393137	10430465	1197
chr1	44524152	44525477	positive	chr1	44521917	44525539	1325
chr6	41555486	41555939	positive	chr6	41543136	41556329	453
chr6	97668209	97669067	positive	chr6	97667724	97671832	858
chr6	97914523	97915928	negative	chr6	97913450	97917610	1405
chr6	98271883	98272634	positive	chr6	98270948	98276400	751
chr10	100655158	100655821	negative	chr10	100648670	100658623	663
chr10	100659362	100659974	negative	chr10	100659126	100665185	612
chr6	98365732	98367064	negative	chr6	98361452	98367258	1332
chr1	10672013	10673061	positive	chr1	10662764	10680888	1048
chr6	98547607	98548574	negative	chr6	98538569	98548964	967
chr6	100525935	100526717	negative	chr6	100525847	100527825	782
chr7	1225518	1226682	positive	chr7	1222990	1251198	1164
chr7	21771752	21772384	positive	chr7	21770510	21776532	632
chr1	48647085	48647691	negative	chr1	48646203	48648042	606
chr7	26689078	26690183	positive	chr7	26681482	26691848	1105
chr7	31362300	31363402	positive	chr7	31361072	31363931	1102
chr7	97004270	97004991	positive	chr7	96985834	97028178	721
chr7	115475373	115477271	negative	chr7	115471429	115478886	1898
chr7	115493775	115495374	negative	chr7	115487896	115498932	1599
chr7	115942067	115942568	negative	chr7	115940056	115945566	501
chr8	37392076	37393664	positive	chr8	37391787	37395123	1588
chr8	65236692	65237601	negative	chr8	65234450	65240151	909
chr9	8095553	8096166	positive	chr9	8095461	8097535	613
chr9	13939548	13940364	positive	chr9	13938389	13942735	816
chr9	15874186	15874507	negative	chr9	15869239	15875061	321
chr9	16710538	16711186	positive	chr9	16707955	16713790	648
chr9	17331973	17332582	negative	chr9	17331810	17334054	609
chr9	23496287	23497396	positive	chr9	23496201	23497974	1109
chr9	37215019	37215778	negative	chr9	37212302	37216392	759
chr1	62903678	62905223	positive	chr1	62897484	62909085	1545
chr9	78856831	78858198	positive	chr9	78855102	78862666	1367
chr9	79255707	79257309	positive	chr9	79253649	79258551	1602
chr9	123775439	123777650	positive	chr9	123764236	123779843	2211
chr9	125821677	125822201	negative	chr9	125819575	125823693	524
chr9	125909586	125910723	negative	chr9	125899489	125916834	1137
chr10	49395759	49397208	negative	chr10	49393339	49400832	1449
chr10	75378488	75379926	negative	chr10	75378228	75381025	1438
chr10	75967103	75967860	positive	chr10	75966222	75969681	757
chr10	76230238	76231711	negative	chr10	76230152	76232532	1473
chr1	87356110	87357227	positive	chr1	87350168	87358204	1117
chr1	87562975	87563695	negative	chr1	87560010	87566203	720
chr10	101219065	101219843	negative	chr10	101214752	101234374	778
chr10	101506892	101508215	positive	chr10	101506226	101508599	1323
chr1	88461113	88462825	positive	chr1	88460945	88464137	1712
chr10	112643926	112644807	negative	chr10	112643298	112646484	881
chr10	123092297	123093555	positive	chr10	123092055	123095651	1258
chr10	125216753	125217434	positive	chr10	125215249	125217477	681
chr10	129647523	129649421	negative	chr10	129645436	129656454	1898
chr11	8296158	8296683	negative	chr11	8294456	8297513	525
chr11	116361839	116362548	negative	chr11	116360818	116363748	709
chr11	131998055	131998483	positive	chr11	131996747	132000678	428
chr12	16562381	16563426	positive	chr12	16560056	16565687	1045
chr12	41355225	41355925	negative	chr12	41354065	41356400	700
chr12	53696852	53697557	negative	chr12	53693763	53698302	705
chr13	71489244	71489684	negative	chr13	71487173	71492229	440
chr13	71681958	71682706	negative	chr13	71680641	71683640	748
chr13	94966210	94967565	positive	chr13	94962402	94970481	1355
chr14	29391323	29393142	positive	chr14	29389731	29397600	1819
chr14	30242819	30244130	negative	chr14	30239474	30244389	1311
chr14	33599093	33599863	negative	chr14	33594389	33601838	770
chr14	33653122	33653826	negative	chr14	33646182	33656573	704
chr14	33732900	33733923	negative	chr14	33731448	33736918	1023
chr14	35550818	35551792	positive	chr14	35546840	35554332	974
chr14	35573755	35574460	negative	chr14	35571861	35574842	705
chr14	36112479	36114628	negative	chr14	36109954	36114633	2149
chr11	61544303	61547279	negative	chr11	61532025	61558148	2976
chr14	97296207	97297407	negative	chr14	97292972	97302891	1200
chr14	97412851	97413734	negative	chr14	97408348	97417750	883
chr15	35626518	35627420	negative	chr15	35622019	35627783	902
chr15	36526820	36528494	positive	chr15	36524559	36529048	1674
chr15	37229623	37230750	negative	chr15	37228921	37231295	1127
chr15	57133046	57133760	positive	chr15	57129760	57136956	714
chr15	67372826	67373347	positive	chr15	67368225	67375099	521
chr15	70099237	70100274	positive	chr15	70089457	70104870	1037
chr1	10697607	10698574	negative	chr1	10681706	10700597	967
chr17	36655391	36656100	positive	chr17	36655261	36661683	709
chr17	36972050	36972645	positive	chr17	36971922	36973695	595
chr17	36978794	36979927	negative	chr17	36974804	36981440	1133
chr1	215715579	215717032	negative	chr1	215715280	215719664	1453
chr18	25112452	25113676	positive	chr18	25109952	25116535	1224
chr18	25175777	25177383	negative	chr18	25172954	25183115	1606
chr18	25284789	25286493	positive	chr18	25277199	25290588	1704
chr18	36900116	36901157	negative	chr18	36899203	36904216	1041
chr18	37483519	37484565	positive	chr18	37482236	37487861	1046
chr18	37598286	37599167	negative	chr18	37597945	37601348	881
chr18	37984562	37985382	negative	chr18	37982362	37987240	820
chr18	38482732	38483992	negative	chr18	38479391	38486085	1260
chr18	47243900	47244913	negative	chr18	47240848	47265398	1013
chr18	55422394	55423848	positive	chr18	55418774	55424471	1454
chr18	74645519	74646377	positive	chr18	74640653	74646744	858
chr18	74650564	74652254	negative	chr18	74649880	74654001	1690
chr19	30003707	30004596	positive	chr19	30001293	30014116	889
chr19	30075043	30076109	positive	chr19	30073168	30078956	1066
chr19	30276151	30277366	positive	chr19	30273731	30278039	1215
chr19	30512034	30513355	positive	chr19	30509808	30514822	1321
chr19	31096152	31097164	positive	chr19	31095778	31097996	1012
chr19	31315544	31316146	negative	chr19	31313092	31321820	602
chr2	7634262	7634939	positive	chr2	7631262	7636272	677
chr1	10721182	10721687	positive	chr1	10719358	10726000	505
chr2	58880988	58881710	negative	chr2	58880941	58882434	722
chr2	58905891	58907455	negative	chr2	58904887	58909526	1564
chr2	58971770	58973394	positive	chr2	58970004	58982341	1624
chr2	59519242	59519857	positive	chr2	59516203	59520792	615
chr2	60070242	60071906	negative	chr2	60063286	60075730	1664
chr2	60214360	60215380	positive	chr2	60210778	60217937	1020
chr2	72947671	72948640	negative	chr2	72947270	72949176	969
chr2	104120060	104120907	positive	chr2	104119110	104122449	847
chr2	143156840	143157904	negative	chr2	143154983	143168112	1064
chr2	143354292	143355249	negative	chr2	143350871	143360082	957
chr2	143954622	143956346	negative	chr2	143944756	143956485	1724
chr2	144430532	144432245	positive	chr2	144422834	144435311	1713
chr1	10791513	10792116	positive	chr1	10785325	10799725	603
chr2	144443079	144443846	negative	chr2	144435685	144446734	767
chr2	146376402	146377183	negative	chr2	146373598	146379165	781
chr2	155870069	155871093	positive	chr2	155868954	155873230	1024
chr2	156134848	156135620	negative	chr2	156133509	156135849	772
chr2	156694502	156695440	positive	chr2	156693847	156697156	938
chr2	156803336	156804208	negative	chr2	156799025	156805471	872
chr2	157043280	157044209	positive	chr2	157042953	157045878	929
chr2	161238384	161238940	positive	chr2	161233437	161242608	556
chr1	10865145	10865671	negative	chr1	10859883	10870559	526
chr2	163805096	163805920	negative	chr2	163804546	163806262	824
chr2	163987287	163988273	positive	chr2	163983939	163988245	958
chr2	172091151	172092324	positive	chr2	172070399	172104892	1173
chr2	172092917	172094318	negative	chr2	172070399	172104892	1401
chr8	104949296	104951466	negative	chr8	104945536	104953931	2170
chrX	82533435	82535122	positive	chrX	82531493	82535420	1687
chr14	25908166	25909597	positive	chr14	25906899	25912859	1431
chr5	88883640	88884171	negative	chr5	88866193	88891391	531
chr19	30349392	30352629	positive	chr19	30347172	30355026	3237
chr13	71219510	71220241	negative	chr13	71218468	71220697	731
chr13	72094561	72095319	negative	chr13	72093974	72096142	758
chr14	30272544	30274420	positive	chr14	30269846	30275093	1876
chr3	62365051	62366043	positive	chr3	62364484	62380181	992
chr3	62374191	62374894	positive	chr3	62364484	62380181	703
chr1	82091752	82092456	negative	chr1	82090394	82093742	704
chr1	82197869	82198512	negative	chr1	82196116	82202412	643
chr1	82198924	82199735	negative	chr1	82196116	82202412	811
chr1	82755026	82755680	negative	chr1	82750053	82757249	654
chr1	82786536	82787535	negative	chr1	82784547	82789220	999
chr1	82844997	82846086	negative	chr1	82841968	82850586	1089
chr1	82879683	82880588	positive	chr1	82879243	82884332	905
chr1	82945606	82946357	negative	chr1	82943396	82949069	751
chr7	35415190	35416608	positive	chr7	35413424	35421861	1418
chr7	35465574	35466732	positive	chr7	35465101	35467732	1158
chr7	35280510	35281474	negative	chr7	35279172	35281486	964
chr7	35551004	35552019	negative	chr7	35549430	35555759	1015
chr7	35228902	35229768	positive	chr7	35228341	35232730	866
chr7	35235659	35236509	negative	chr7	35235415	35239707	850
chr7	35319394	35320244	negative	chr7	35319070	35321174	850
chr7	35197251	35198313	negative	chr7	35197003	35199177	1062
chr7	35214906	35215639	negative	chr7	35214135	35217609	733
chr7	35418941	35419912	positive	chr7	35413424	35421861	971
chr7	35302867	35303499	negative	chr7	35302161	35304501	632
chr7	35348704	35349425	negative	chr7	35347997	35349774	721
chr1	244054023	244055124	negative	chr1	244043453	244068278	1101
chr3	169115604	169116752	negative	chr3	169100398	169121643	1148
chr10	96954859	96955972	negative	chr10	96953598	96964997	1113
chr17	39410111	39410718	negative	chr17	39404111	39411025	607
chr20	31603913	31604751	positive	chr20	31603858	31609342	838
chr12	114685728	114686369	negative	chr12	114677574	114699412	641
chr12	114686589	114687495	positive	chr12	114677574	114699412	906
chr10	75404806	75405881	positive	chr10	75394324	75410521	1075
chr22	37998338	37999192	positive	chr22	37996011	38001515	854
chr16	69647064	69647578	negative	chr16	69644318	69647874	514
chr13	94706009	94707763	positive	chr13	94700241	94718561	1754
chr15	36899207	36900420	negative	chr15	36896351	36901842	1213
chr22	38050385	38050990	negative	chr22	38050026	38051546	605
chr22	38033233	38034508	positive	chr22	38032292	38035971	1275
chr22	38046133	38046872	positive	chr22	38046067	38046899	739
chr4	173515162	173515719	negative	chr4	173511331	173542548	557
chr10	90930264	90930917	positive	chr10	90929134	90932008	653
chr22	37996030	37996592	negative	chr22	37996011	38001515	562
chr22	19753681	19754184	negative	chr22	19727651	19768947	503
chr12	114222562	114223201	negative	chr12	114221464	114223735	639
chr1	118909935	118910971	negative	chr1	118909883	118915979	1036
chr4	110657117	110657671	negative	chr4	110656549	110657539	422
chr7	27210239	27211438	negative	chr7	27120564	27217674	1199
chr18	22194022	22194570	positive	chr18	22184804	22194876	548
chr2	219406772	219407284	negative	chr2	219406659	219407312	512
chr5	173205793	173206594	negative	chr5	173205734	173206586	793
chr4	110609018	110609617	negative	chr4	110607416	110643974	599
chr8	11746673	11747186	positive	chr8	11746253	11747922	513
chr5	51411733	51413370	negative	chr5	51409170	51416148	1637
chr10	101767436	101768636	positive	chr10	101766913	101786795	1200
chr10	101780423	101781273	positive	chr10	101766913	101786795	850
chr5	154492067	154492416	negative	chr5	154491850	154492660	349
chr22	19761833	19762532	positive	chr22	19727651	19768947	699
chr5	44389064	44390365	positive	chr5	44383235	44390955	1301
chr22	37983926	37984300	negative	chr22	37979405	37988044	374
chr11	16306396	16307295	negative	chr11	16306334	16306606	210
chr11	16306396	16307295	negative	chr11	16306933	16307650	362
chr10	100791715	100792615	negative	chr10	100789405	100794595	900
chr2	235864814	235866052	positive	chr2	235863550	235866620	1238
chr2	121074842	121075741	positive	chr2	121074492	121076035	899
chr12	864896	865613	negative	chr12	864508	866360	717
chr4	1611752	1612379	positive	chr4	1610046	1613160	627
chr14	33349493	33351579	negative	chr14	33347956	33351792	2086
chr18	74796006	74798339	negative	chr18	74793838	74806888	2333
chr9	17322202	17324373	positive	chr9	17320976	17326580	2171
chr6	98976848	98978971	negative	chr6	98975873	98980409	2123
chr13	27821824	27823399	positive	chr13	27819433	27827795	1575
chr5	3186325	3187812	positive	chr5	3185102	3188544	1487
chr2	146040060	146042075	negative	chr2	146036795	146044624	2015
chr19	31961795	31962988	positive	chr19	31957633	31965122	1193
chrX	125519397	125520975	negative	chrX	125518254	125521476	1578
chr6	51651096	51652217	negative	chr6	51647859	51652528	1121
chr14	28895815	28896929	negative	chr14	28893335	28897313	1114
chr13	70783961	70785375	positive	chr13	70782359	70786362	1414
chr2	44803430	44805600	positive	chr2	44799816	44810450	2170
chr10	128165799	128166830	negative	chr10	128165612	128166986	1031
chr5	51664298	51665733	positive	chr5	51661264	51666828	1435
chr2	145654772	145656051	negative	chr2	145650636	145657993	1279
chr1	243713165	243714591	positive	chr1	243711396	243716110	1426
chr5	93475759	93477511	positive	chr5	93475146	93478347	1752
chr7	13466582	13467651	positive	chr7	13465825	13467916	1069
chr2	155727868	155729833	negative	chr2	155724572	155730031	1965
chr18	77832671	77833724	negative	chr18	77829928	77834613	1053
chr2	172071791	172073521	positive	chr2	172070399	172104892	1730
chrX	82723471	82724493	negative	chrX	82721723	82726412	1022
chr14	29527965	29529685	negative	chr14	29526764	29529933	1720
chr9	81684295	81685202	positive	chr9	81682285	81692766	907
chr5	92468106	92469000	negative	chr5	92464835	92469185	894
chr8	143531340	143532399	negative	chr8	143531266	143533679	1059
chr4	111500646	111501749	positive	chr4	111497590	111503856	1103
chr18	79242193	79242977	negative	chr18	79241169	79254678	784
chr12	16716099	16718481	negative	chr12	16715838	16720841	2382
chr10	129308258	129310478	positive	chr10	129304873	129312662	2220
chr6	98043953	98045362	positive	chr6	98035432	98051090	1409
chr22	37985616	37986450	positive	chr22	37979405	37988044	834
chr11	31601275	31602571	positive	chr11	31599938	31604728	1296
chr14	29215690	29217538	positive	chr14	29213595	29221282	1848
chr6	98014076	98015433	positive	chr6	98013900	98023162	1357
chr2	145934720	145935715	positive	chr2	145933763	145936637	995
chr1	26723129	26724414	positive	chr1	26722555	26725846	1285
chr13	112138839	112139816	negative	chr13	112138003	112139879	977
chr15	37220473	37222356	positive	chr15	37215737	37225442	1883
chr2	157004589	157005897	positive	chr2	157004244	157007241	1308
chr2	174176675	174177772	negative	chr2	174176201	174179383	1097
chr13	67854985	67856394	positive	chr13	67853937	67857172	1409
chr11	32786574	32787503	negative	chr11	32785712	32787792	929
chr10	123429471	123430559	positive	chr10	123425323	123430765	1088
chr12	17671921	17673401	positive	chr12	17669957	17673612	1480
chr2	155546510	155547603	positive	chr2	155543763	155548778	1093
chr22	35749644	35750666	negative	chr22	35737905	35753757	1022
chrX	82208791	82209567	positive	chrX	82207868	82210395	776
chr9	81823283	81824424	negative	chr9	81822213	81824574	1141
chr2	104637637	104639940	negative	chr2	104636358	104642361	2303
chrX	82827522	82828203	negative	chrX	82825781	82828528	681
chr5	51185638	51186644	positive	chr5	51184705	51188901	1006
chr19	29888658	29889738	negative	chr19	29888684	29890397	1054
chrX	140592334	140593238	negative	chrX	140592340	140594333	898
chr10	129716557	129717922	negative	chr10	129707295	129719371	1365
chr18	37139423	37140757	positive	chr18	37139269	37141089	1334
chr14	36345096	36346731	positive	chr14	36342539	36349296	1635
chr14	37257135	37258143	positive	chr14	37251400	37259276	1008
chr10	74418007	74419242	positive	chr10	74414739	74420846	1235
chr5	171322159	171323481	negative	chr5	171321110	171324789	1322
chrX	137982231	137983373	negative	chrX	137982144	137983544	1142
chr14	29458278	29459612	positive	chr14	29458146	29466091	1334
chr15	37360582	37362259	positive	chr15	37358354	37364708	1677
chr9	124360941	124361966	negative	chr9	124344385	124362139	1025
chr4	28890930	28892066	negative	chr4	28890673	28892143	1136
chr3	158133085	158134392	negative	chr3	158133349	158135265	1043
chr5	3182104	3183157	positive	chr5	3175331	3183289	1053
chr14	28130390	28131263	negative	chr14	28129218	28132435	873
chr2	163800541	163801518	negative	chr2	163799674	163803831	977
chr12	16457111	16459002	positive	chr12	16453996	16463869	1891
chr5	171031788	171033093	positive	chr5	171027161	171034769	1305
chr2	146414436	146416234	positive	chr2	146413534	146417320	1798
chr20	53120055	53121198	negative	chr20	53119808	53121370	1143
chr12	111057593	111058448	positive	chr12	111056799	111058664	855
chr1	90840005	90841658	positive	chr1	90838560	90844043	1653
chr5	91898707	91899545	negative	chr5	91897452	91903100	838
chr13	63107373	63108184	negative	chr13	63106965	63109102	811
chr19	30370281	30371909	negative	chr19	30369309	30377348	1628
chr2	175889301	175890657	negative	chr2	175887297	175892658	1356
chr2	145244984	145246080	negative	chr2	145243798	145250303	1096
chr9	82894717	82895772	positive	chr9	82893117	82896191	1055
chr13	71759384	71760856	positive	chr13	71757829	71762448	1472
chr9	37336633	37338309	negative	chr9	37334941	37341401	1676
chr13	111384951	111385694	negative	chr13	111384209	111385922	743
chr14	98999863	99000807	positive	chr14	98999591	99002069	944
chr15	57133830	57134754	positive	chr15	57129760	57136956	924
chr15	94792767	94794217	negative	chr15	94788982	94795017	1450
chr16	49701188	49702538	positive	chr16	49696153	49705522	1350
chr2	181686314	181687082	negative	chr2	181672847	181688058	768
chr17	39618232	39618735	positive	chr17	39616635	39619536	503
chr9	159657	160780	positive	chr9	159574	160775	1118
chr7	27248649	27249872	positive	chr7	27234217	27254171	1223
chr3	71228161	71229805	positive	chr3	71223719	71232931	1644
chr8	37100333	37101205	positive	chr8	37097215	37102248	872
chr20	2738562	2739143	positive	chr20	2737990	2739726	581
chr5	2111941	2113316	positive	chr5	2108927	2115506	1375
chr18	78246820	78248476	positive	chr18	78238672	78249266	1656
chr7	50381734	50382493	negative	chr7	50375374	50395092	759
chr3	158164514	158166174	positive	chr3	158163306	158168745	1660
chr3	157871437	157872574	positive	chr3	157870621	157873139	1137
chr2	163717497	163718948	positive	chr2	163705249	163722171	1451
chr9	23004731	23005790	positive	chr9	23002637	23006909	1059
chr7	18846348	18847607	positive	chr7	18842477	18848308	1259
chr1	32044429	32045312	positive	chr1	32041903	32046197	883
chr2	171963843	171964792	positive	chr2	171962696	171970492	949
chr12	18076546	18077496	negative	chr12	18075146	18077651	950
chr8	104868632	104869919	negative	chr8	104866600	104869964	1287
chr2	145931482	145932531	positive	chr2	145929790	145932803	1049
chr3	18857122	18858368	negative	chr3	18856242	18860287	1246
chr3	137467122	137468024	positive	chr3	137466526	137469008	902
chr3	148083228	148084382	positive	chr3	148082187	148087464	1154
chr3	180744037	180745086	positive	chr3	180740898	180745323	1049
chr10	129602684	129604015	positive	chr10	129599374	129610268	1331
chr4	150572499	150573502	negative	chr4	150566244	150575488	1003
chr7	70237245	70238629	positive	chr7	70236190	70239424	1384
chr20	38519747	38521106	negative	chr20	38517402	38521925	1359
chr15	66906636	66907796	positive	chr15	66905633	66913000	1160
chr12	16787774	16789388	positive	chr12	16785378	16790149	1614
chr2	156864116	156865074	positive	chr2	156863164	156865287	958
chr3	137641981	137643122	negative	chr3	137641689	137643889	1141
chr9	73539848	73540596	negative	chr9	73539664	73541062	748
chr8	91812531	91814390	positive	chr8	91811670	91815583	1859
chr1	97144935	97146185	positive	chr1	97141816	97147068	1250
chr10	118314527	118316184	positive	chr10	118311905	118322084	1657
chr2	143346313	143348075	positive	chr2	143343078	143350538	1762
chr6	97096735	97097883	positive	chr6	97092290	97100793	1148
chr1	10533066	10534152	negative	chr1	10532192	10537982	1086
chr4	54095831	54096629	positive	chr4	54090493	54110172	798
chr18	47560919	47561703	positive	chr18	47559518	47562794	784
chr4	84324438	84325402	positive	chr4	84323545	84330197	964
chr11	15300153	15301360	negative	chr11	15299923	15303873	1207
chr5	92002367	92003176	positive	chr5	91999533	92005647	809
chr1	60621185	60622199	negative	chr1	60621248	60623569	951
chr7	115473497	115474489	negative	chr7	115471429	115478886	992
chr18	25143712	25144641	negative	chr18	25140119	25150063	929
chr4	54015055	54016288	positive	chr4	54012266	54017393	1233
chr20	20492309	20493556	positive	chr20	20488668	20499848	1247
chr2	163324403	163325682	negative	chr2	163321562	163327141	1279
chr2	62966720	62967794	positive	chr2	62962346	62973713	1074
chr2	155905526	155906679	negative	chr2	155903923	155909302	1153
chr11	15565495	15566768	positive	chr11	15562919	15567189	1273
chr5	171044249	171045366	positive	chr5	171042254	171045690	1117
chr5	77639400	77640441	negative	chr5	77631861	77647872	1041
chr10	129605804	129607046	negative	chr10	129599374	129610268	1242
chr17	48149190	48150331	positive	chr17	48146942	48154773	1141
chr8	52254170	52255276	positive	chr8	52253570	52256750	1106
chr10	129033193	129034911	positive	chr10	129019865	129037520	1718
chr12	16880382	16881483	negative	chr12	16877931	16886333	1101
chr7	21044723	21045841	positive	chr7	21044285	21048364	1118
chr2	104516357	104517372	positive	chr2	104514412	104519251	1015
chr14	36463945	36465327	positive	chr14	36462579	36466120	1382
chr1	3274017	3274864	positive	chr1	3267612	3296786	847
chr5	92003430	92004348	negative	chr5	91999533	92005647	918
chr4	83778858	83780112	positive	chr4	83778661	83781571	1254
chr18	55863437	55864650	negative	chr18	55858276	55864732	1213
chr13	78292624	78294164	negative	chr13	78291357	78303289	1540
chr8	105731775	105733096	negative	chr8	105728608	105737997	1321
chr11	16356231	16357544	positive	chr11	16355218	16358899	1313
chr2	103960650	103961715	negative	chr2	103957429	103962494	1065
chr2	146502973	146503848	negative	chr2	146500666	146507596	875
chr7	114153490	114154507	positive	chr7	114150616	114155130	1017
chr19	30083480	30084453	positive	chr19	30082787	30084793	973
chr9	81394601	81395951	positive	chr9	81394194	81399319	1350
chr16	74274670	74275347	negative	chr16	74273542	74277027	677
chr2	63040879	63042178	negative	chr2	63032613	63064672	1299
chr21	18442017	18442838	negative	chr21	18441988	18443169	821
chr20	52660797	52661449	negative	chr20	52660783	52661467	652
chr17	43591368	43592559	negative	chr17	43591382	43592584	1177
chr17	43562867	43563532	negative	chr17	43562093	43563534	665
chr17	43627654	43628719	negative	chr17	43627607	43628714	1060
chr18	75024456	75025643	negative	chr18	75023304	75026857	1187
chr1	217592780	217594009	negative	chr1	217590324	217594153	1229
chr14	27566891	27567633	negative	chr14	27566628	27569128	742
chr10	128568604	128569741	positive	chr10	128564611	128581352	1137
chr3	148075420	148076460	negative	chr3	148068008	148079395	1040
chr18	25187293	25188514	negative	chr18	25183908	25197440	1221
chr3	158185521	158186853	positive	chr3	158182260	158187748	1332
chrX	81765781	81766550	negative	chrX	81762338	81766697	769
chr18	55900648	55901591	negative	chr18	55899652	55901549	901
chr4	4521140	4522323	positive	chr4	4518074	4523232	1183
chr13	72194850	72196311	negative	chr13	72193604	72200467	1461
chr10	76630832	76632117	positive	chr10	76630593	76638176	1285
chr7	13411295	13412094	positive	chr7	13410848	13413175	799
chr3	17567063	17567995	negative	chr3	17565420	17570302	932
chr9	82331978	82333121	positive	chr9	82328740	82335012	1143
chr10	49205403	49206260	negative	chr10	49205000	49209677	857
chr5	3197751	3198828	positive	chr5	3193824	3201150	1077
chrX	137234647	137235712	positive	chrX	137233308	137239879	1065
chr8	59630472	59631646	negative	chr8	59622904	59633676	1174
chr13	105363248	105364577	positive	chr13	105362422	105367208	1329
chr2	145940170	145941077	negative	chr2	145937507	145941511	907
chr1	163472151	163473052	positive	chr1	163470899	163474012	901
chr1	63199548	63200451	positive	chr1	63197276	63202055	903
chr9	79208382	79209752	positive	chr9	79207958	79210345	1370
chr8	105599197	105600255	negative	chr8	105587356	105601806	1058
chr7	26485042	26486016	positive	chr7	26482819	26486569	974
chrX	140511337	140512609	negative	chrX	140508997	140513287	1272
chr10	123348803	123349878	negative	chr10	123347157	123350085	1075
chr8	64871742	64872902	negative	chr8	64870645	64873051	1160
chr2	146531830	146533100	negative	chr2	146527889	146533750	1270
chr8	76778447	76779543	positive	chr8	76772381	76784998	1096
chr18	79250009	79250795	positive	chr18	79241169	79254678	786
chr15	35253121	35254645	negative	chr15	35252157	35254668	1524
chr2	145299939	145301077	negative	chr2	145297655	145306287	1138
chr17	61815758	61816780	positive	chr17	61814936	61816799	1022
chr2	60125379	60126467	positive	chr2	60121973	60127444	1088
chr8	22049915	22050771	positive	chr8	22047086	22060811	856
chr8	22043578	22044815	positive	chr8	22039220	22046772	1237
chr3	158528062	158528791	negative	chr3	158526081	158530273	729
chr7	114741498	114742782	negative	chr7	114740606	114745186	1284
chr6	50584539	50586680	negative	chr6	50583907	50586800	2141
chr9	125633480	125634659	negative	chr9	125632919	125636954	1179
chr5	89377593	89378677	positive	chr5	89371407	89379538	1084
chr1	38197137	38198368	negative	chr1	38197133	38199012	1231
chr7	114755115	114756536	negative	chr7	114755613	114757442	923
chr7	10644691	10645732	positive	chr7	10639727	10648210	1041
chr2	157149033	157150009	negative	chr2	157148049	157154889	976
chr10	75923693	75924878	negative	chr10	75918676	75927549	1185
chr13	94661598	94663187	positive	chr13	94658721	94667580	1589
chr18	39918696	39919610	negative	chr18	39916471	39919808	914
chr12	16017656	16018890	positive	chr12	16016820	16019795	1234
chr7	9231678	9232728	positive	chr7	9229505	9235132	1050
chr9	82363359	82364216	positive	chr9	82361189	82371006	857
chr8	78093916	78095492	negative	chr8	78093135	78096204	1576
chr18	47542733	47543421	negative	chr18	47541820	47544371	688
chr8	105089695	105091207	negative	chr8	105087299	105092842	1512
chr2	146576205	146577397	negative	chr2	146575563	146577649	1192
chr5	92022806	92023913	negative	chr5	92021641	92025231	1107
chr7	22051744	22052939	positive	chr7	22046907	22053369	1195
chr18	75858391	75859201	negative	chr18	75858391	75860433	810
chr1	87329509	87331054	positive	chr1	87325173	87349801	1545
chr9	73569081	73569715	negative	chr9	73567695	73581609	634
chr15	36673931	36675330	negative	chr15	36672632	36679630	1399
chr10	76542106	76543008	negative	chr10	76541533	76555625	902
chr7	14340002	14341115	positive	chr7	14336062	14343796	1113
chr15	64461231	64462365	negative	chr15	64459087	64462942	1134
chr9	125758713	125760374	positive	chr9	125743629	125765149	1661
chr17	37117120	37118221	negative	chr17	37114572	37119879	1101
chr19	30401501	30402618	negative	chr19	30401358	30404370	1117
chr13	78998125	78999456	negative	chr13	78996766	79000456	1331
chr18	74855716	74857326	positive	chr18	74851476	74857871	1610
chr3	18875077	18875981	negative	chr3	18873030	18877065	904
chr10	23201909	23202579	negative	chr10	23190195	23207681	670
chr7	70416775	70417705	negative	chr7	70413989	70420631	930
chr5	171156489	171157417	negative	chr5	171155168	171159629	928
chr2	67054125	67055408	positive	chr2	67053616	67056865	1283
chr3	158483764	158484540	negative	chr3	158477884	158486375	776
chr7	70515627	70516313	negative	chr7	70515580	70518400	686
chr8	37637791	37638686	positive	chr8	37637409	37639467	895
chr2	59313505	59314802	positive	chr2	59312014	59316036	1297
chr8	64916634	64917609	negative	chr8	64915308	64917877	975
chr3	17946140	17947453	negative	chr3	17932147	17949030	1313
chr4	66123762	66124648	positive	chr4	66121244	66125434	886
chr10	117094613	117095732	positive	chr10	117092124	117095869	1119
chr4	14267209	14268300	positive	chr4	14267141	14269829	1091
chr3	137920069	137921266	positive	chr3	137918217	137926037	1197
chr7	20793009	20794283	positive	chr7	20778987	20795133	1274
chr17	12472466	12473269	negative	chr17	12471993	12473978	803
chr7	70426257	70427042	negative	chr7	70424892	70427318	785
chr4	42148074	42149047	positive	chr4	42147530	42155547	973
chr17	36701446	36702285	negative	chr17	36701255	36707031	839
chr1	38825828	38826769	negative	chr1	38824405	38827636	941
chr18	39183799	39184827	positive	chr18	39182943	39191444	1028
chr9	13750116	13751399	positive	chr9	13749612	13758108	1283
chr5	87787195	87788935	positive	chr5	87787143	87790665	1740
chr3	71003225	71004095	negative	chr3	70998467	71009718	870
chr11	31967627	31968476	positive	chr11	31966495	31971035	849
chr19	30256150	30257741	positive	chr19	30252342	30258641	1591
chr16	53529142	53530543	negative	chr16	53527303	53532659	1401
chr2	174331315	174332386	positive	chr2	174325532	174346939	1071
chr7	115622696	115624715	negative	chr7	115621548	115627335	2019
chr11	31480488	31481610	positive	chr11	31473544	31482004	1122
chr3	70985238	70986279	positive	chr3	70979352	70993725	1041
chr6	50717531	50718524	positive	chr6	50713640	50725483	993
chr11	32030852	32031950	negative	chr11	32029985	32034597	1098
chr2	105080753	105081700	positive	chr2	105079257	105095460	947
chr19	31717852	31718567	negative	chr19	31713359	31721977	715
chrX	82442181	82442796	negative	chrX	82441842	82442963	615
chr11	121929063	121930463	positive	chr11	121927141	121931490	1400
chr11	72369476	72370457	negative	chr11	72367779	72371070	981
chr13	64528642	64529625	negative	chr13	64526964	64529826	983
chr9	130665168	130665841	positive	chr9	130657997	130669025	673
chr7	50179868	50180692	negative	chr7	50178041	50182407	824
chr1	88150004	88151244	positive	chr1	88147619	88152427	1240
chr14	36424115	36425121	negative	chr14	36423195	36426834	1006
chr18	38444524	38445567	negative	chr18	38443784	38449811	1043
chr13	66035667	66036616	positive	chr13	66035425	66040082	949
chr13	70958905	70960063	positive	chr13	70957423	70964237	1158
chr11	16290047	16291335	positive	chr11	16285563	16294308	1288
chr18	79283189	79284144	negative	chr18	79282756	79284611	955
chr4	180280406	180281376	positive	chr4	180279047	180282929	970
chr3	189139394	189140234	negative	chr3	189138748	189140498	840
chr2	163493166	163494602	negative	chr2	163491568	163494909	1436
chr8	76047782	76049479	positive	chr8	76047674	76051084	1697
chr12	24080950	24082700	positive	chr12	24075304	24085098	1750
chr10	101485253	101486853	negative	chr10	101483641	101488222	1600
chr5	3179500	3180318	negative	chr5	3175331	3183289	818
chr9	37251210	37252226	positive	chr9	37250620	37255013	1016
chrX	140298751	140300034	negative	chrX	140296523	140301262	1283
chr4	144938849	144940129	negative	chr4	144939218	144940238	911
chr4	144647096	144648803	negative	chr4	144641464	144651617	1707
chr4	144355661	144357567	positive	chr4	144354980	144359137	1906
chr8	98416253	98417204	positive	chr8	98415423	98417218	951
chr8	99668181	99669581	positive	chr8	99666946	99670193	1400
chr15	32799326	32800458	negative	chr15	32797866	32801461	1132
chr20	52935926	52937538	negative	chr20	52931819	52939259	1612
chr20	21234152	21236594	positive	chr20	21234160	21236708	2434
chr13	78401880	78403203	positive	chr13	78397566	78403506	1323
chr4	13515873	13517543	negative	chr4	13514819	13524409	1670
chr1	33256893	33258359	negative	chr1	33254908	33260177	1466
chr4	108141068	108142627	negative	chr4	108135445	108144077	1559
chr8	115418467	115420299	positive	chr8	115415871	115420835	1832
chr16	8408831	8409719	negative	chr16	8408862	8409565	703
chr2	236053955	236056213	positive	chr2	236047912	236058351	2258
chr17	61251116	61252834	negative	chr17	61251605	61252879	1229
chr17	56129358	56131065	negative	chr17	56127613	56132585	1707
chr17	2178704	2180995	positive	chr17	2171535	2182919	2291
chr7	70638137	70639345	positive	chr7	70637365	70641259	1208
chr4	111747146	111748759	positive	chr4	111744326	111749499	1613
chr4	111114800	111116404	negative	chr4	111113033	111117081	1604
chr4	110913299	110914576	negative	chr4	110911796	110915633	1277
chr4	110748103	110750012	positive	chr4	110747517	110751256	1909
chr4	111209820	111211229	negative	chr4	111206874	111212522	1409
chr1	209815705	209816479	positive	chr1	209814670	209818174	774
chr17	48604888	48605406	negative	chr17	48561935	48608108	518
chr10	117550972	117551947	positive	chr10	117528758	117557264	975
chr2	57918972	57920354	negative	chr2	57916441	57921772	1382
chr2	104571403	104572401	negative	chr2	104571506	104577471	895
chr10	101334855	101335629	negative	chr10	101334866	101335639	763
chr12	17557350	17558280	negative	chr12	17557220	17559110	930
chr16	5741186	5742172	negative	chr16	5740922	5743460	986
chr6	50158801	50160250	negative	chr6	50158769	50159207	406
chr6	50158801	50160250	negative	chr6	50159557	50160709	693
chr12	79345453	79346790	negative	chr12	79344758	79346308	855
chr14	29144097	29145522	negative	chr14	29143048	29145773	1425
chr21	31278528	31279396	negative	chr21	31277864	31280163	868
chr2	60090294	60091059	negative	chr2	60089997	60101519	765
chr18	65411026	65411603	positive	chr18	65410283	65416673	577
chr4	150367205	150368217	negative	chr4	150365828	150369552	1012
chr2	198817248	198818557	negative	chr2	198814163	198820622	1309
chr5	92146639	92148732	positive	chr5	92144960	92148543	1904
chr2	174338535	174340167	positive	chr2	174325532	174346939	1632
chr7	114647932	114650502	negative	chr7	114643350	114665748	2570
chr7	114659656	114662023	positive	chr7	114643350	114665748	2367
chr2	60534269	60535938	positive	chr2	60517146	60542748	1669
chr2	103444276	103446103	negative	chr2	103443656	103451668	1827
chr2	104431169	104432340	negative	chr2	104424972	104436367	1171
chr7	50293452	50294868	negative	chr7	50291807	50297050	1416
chr3	71050006	71051700	positive	chr3	71038965	71067546	1694
chr7	114686857	114689717	positive	chr7	114686486	114692602	2860
chr12	103090564	103091741	positive	chr12	103089394	103094989	1177
chr2	104701122	104703398	positive	chr2	104698959	104705543	2276
chr1	164703550	164704969	negative	chr1	164699309	164708314	1419
chr7	50318042	50319048	negative	chr7	50314432	50320272	1006
chr3	71458318	71459723	negative	chr3	71445988	71460208	1405
chr9	80797785	80799057	positive	chr9	80797187	80799890	1272
chr2	59077839	59079758	positive	chr2	59075795	59084331	1919
chr2	103447140	103449354	negative	chr2	103443656	103451668	2214
chr6	97306167	97307637	positive	chr6	97304325	97308830	1470
chr12	17695177	17696413	positive	chr12	17695195	17697552	1218
chr4	112521234	112522374	positive	chr4	112508003	112522545	1140
chr5	91489946	91491350	negative	chr5	91487785	91491976	1404
chr9	125763069	125764935	negative	chr9	125743629	125765149	1866
chr14	36438356	36439990	negative	chr14	36437567	36440207	1634
chr6	97934586	97936053	negative	chr6	97932671	97936249	1467
chr1	88410048	88411509	negative	chr1	88409479	88411497	1449
chr5	91472553	91474026	negative	chr5	91467385	91474673	1473
chr2	104900279	104902032	positive	chr2	104898349	104903516	1753
chr20	40234106	40235385	negative	chr20	40233147	40236969	1279
chr12	17158850	17160825	positive	chr12	17159234	17160830	1591
chr6	97830906	97832818	negative	chr6	97830314	97832921	1912
chr20	40854707	40855953	negative	chr20	40854453	40856002	1246
chr3	71450326	71451819	negative	chr3	71445988	71460208	1493
chr12	103012346	103014376	positive	chr12	103012070	103016685	2030
chr7	114502077	114503472	positive	chr7	114500414	114505152	1395
chr9	125904132	125905273	negative	chr9	125899489	125916834	1141
chr1	38246403	38247845	positive	chr1	38245804	38248461	1442
chr1	87642401	87643713	positive	chr1	87641693	87646351	1312
chr6	41466717	41467957	negative	chr6	41465295	41473688	1240
chr9	80066353	80067777	positive	chr9	80065537	80068250	1424
chr10	123143411	123145122	negative	chr10	123138454	123156722	1711
chr10	100485085	100486577	positive	chr10	100478151	100488171	1492
chr1	38270270	38271704	negative	chr1	38269998	38272006	1434
chr3	71541746	71543635	negative	chr3	71539766	71548398	1889
chr18	78701276	78702723	positive	chr18	78700783	78703714	1447
chr2	58543169	58544155	negative	chr2	58543132	58544484	986
chr6	98558018	98559623	negative	chr6	98557438	98561622	1605
chr9	126157395	126158153	positive	chr9	126155518	126159859	758
chr9	125883183	125884818	positive	chr9	125882978	125891812	1635
chr2	58582661	58584476	negative	chr2	58582026	58585791	1815
chr18	77784382	77786551	positive	chr18	77783012	77786784	2169
chr2	59771203	59772521	negative	chr2	59770523	59772627	1318
chr5	159059112	159060490	positive	chr5	159057413	159068463	1378
chr5	92977133	92978938	positive	chr5	92976227	92983080	1805
chr2	72897601	72898962	positive	chr2	72890864	72899208	1361
chr9	79629886	79631843	negative	chr9	79625328	79632053	1957
chr18	25164704	25166306	positive	chr18	25158980	25172148	1602
chrX	83510966	83512813	negative	chrX	83500710	83512863	1847
chr9	125754655	125756093	positive	chr9	125743629	125765149	1438
chr1	38726937	38728462	positive	chr1	38725872	38729268	1525
chr10	117549689	117551033	positive	chr10	117528758	117557264	1344
chr6	108114126	108115302	negative	chr6	108113008	108121902	1176
chr5	92364417	92365760	negative	chr5	92361271	92366764	1343
chr6	97626215	97627846	positive	chr6	97625282	97631193	1631
chr3	148030228	148031792	negative	chr3	148029622	148032345	1564
chr5	92695381	92697490	positive	chr5	92693412	92698987	2109
chr9	79395331	79396632	positive	chr9	79395250	79397511	1301
chr20	39248171	39248957	positive	chr20	39247522	39250002	786
chr3	147407359	147408549	positive	chr3	147399966	147429385	1190
chr1	38353499	38354905	negative	chr1	38353207	38355635	1406
chr5	92979074	92980376	positive	chr5	92976227	92983080	1302
chr4	108610752	108612309	positive	chr4	108610684	108613462	1557
chr6	18536397	18538036	positive	chr6	18535385	18538068	1639
chr18	24559953	24561227	negative	chr18	24558799	24562156	1274
chr6	97813773	97815241	negative	chr6	97814496	97815475	745
chr1	87937138	87939205	negative	chr1	87936039	87942712	2067
chr18	78721722	78723257	positive	chr18	78720851	78723845	1535
chr2	59661565	59664341	negative	chr2	59661456	59666798	2776
chr1	87717971	87719278	negative	chr1	87716976	87720603	1307
chr6	97501082	97502022	negative	chr6	97500726	97503565	940
chr5	93278156	93281138	positive	chr5	93274412	93284004	2982
chr2	58630545	58631821	negative	chr2	58627104	58636941	1276
chr14	28756869	28758467	positive	chr14	28751012	28779491	1598
chr2	63048560	63049968	positive	chr2	63032613	63064672	1408
chr2	58748603	58749980	positive	chr2	58745717	58751663	1377
chr1	88376052	88377408	negative	chr1	88375085	88378749	1356
chr7	114412045	114413348	negative	chr7	114411731	114420732	1303
chr2	58572594	58573472	positive	chr2	58572512	58573474	878
chr2	59828493	59829835	negative	chr2	59828038	59829830	1337
chr9	79504182	79505940	negative	chr9	79500593	79506903	1758
chr14	27929357	27931415	negative	chr14	27929303	27931947	2058
chr2	58975141	58976264	negative	chr2	58970004	58982341	1123
chr9	79609170	79611842	positive	chr9	79608359	79618437	2672
chr5	92805804	92807830	positive	chr5	92799914	92813842	2026
chr7	114621018	114623034	positive	chr7	114619440	114624474	2016
chr6	98454158	98456640	positive	chr6	98451885	98456711	2482
chr11	31794904	31796873	positive	chr11	31781801	31831137	1969
chr18	78304036	78305306	negative	chr18	78301193	78306235	1270
chr5	92429311	92430422	negative	chr5	92429259	92430873	1111
chr6	98641485	98643167	positive	chr6	98632966	98643106	1621
chr20	40705542	40706419	positive	chr20	40703888	40707669	877
chr10	117732425	117733626	negative	chr10	117729968	117735650	1201
chr18	25189148	25190615	negative	chr18	25183908	25197440	1467
chr2	58584340	58585770	negative	chr2	58582026	58585791	1430
chr3	71104405	71105902	positive	chr3	71099774	71106342	1497
chr2	103175870	103177361	positive	chr2	103174351	103181058	1491
chr6	18662559	18663807	negative	chr6	18662533	18665171	1248
chr9	125877886	125879048	negative	chr9	125877227	125879075	1162
chr15	37079528	37080936	negative	chr15	37073387	37103378	1408
chr1	38326326	38327661	negative	chr1	38325645	38329068	1335
chr9	125844240	125846071	negative	chr9	125838352	125846524	1831
chr6	41592979	41594337	positive	chr6	41584667	41594350	1358
chr20	40844008	40845062	negative	chr20	40843143	40845092	1054
chr9	125760596	125763163	positive	chr9	125743629	125765149	2567
chr9	125972879	125973895	negative	chr9	125971854	125974956	1016
chr18	25077427	25078824	negative	chr18	25065593	25082551	1397
chr1	38029017	38030016	negative	chr1	38024713	38031924	999
chr6	98124522	98125904	negative	chr6	98123475	98126117	1382
chr1	88220393	88222057	positive	chr1	88220368	88222430	1664
chr9	126182775	126184138	negative	chr9	126181736	126184201	1363
chr5	92605215	92606335	positive	chr5	92604180	92606700	1120
chr2	66283424	66284663	negative	chr2	66282266	66284851	1239
chr2	60288962	60290957	negative	chr2	60288760	60291389	1995
chr2	103292900	103294763	positive	chr2	103287060	103297708	1863
chr2	58721472	58722880	negative	chr2	58715411	58724195	1408
chr12	102977571	102978832	positive	chr12	102976637	102978996	1261
chr3	148288712	148290023	positive	chr3	148288207	148292129	1311
chr3	71397676	71399658	positive	chr3	71395786	71403558	1982
chr5	159081834	159083129	positive	chr5	159081736	159085785	1295
chr9	81552436	81553261	positive	chr9	81550830	81553297	825
chr2	59249469	59250820	positive	chr2	59248348	59251874	1351
chr2	59996714	59998044	negative	chr2	59992157	59999006	1330
chr12	102951485	102952902	positive	chr12	102948058	102963650	1417
chr5	159090777	159091906	positive	chr5	159086870	159098427	1129
chr2	102931968	102933254	negative	chr2	102930216	102935230	1286
chr2	103959767	103960812	negative	chr2	103957429	103962494	1045
chr6	98381984	98383173	positive	chr6	98379904	98387365	1189
chr15	36924792	36927400	negative	chr15	36922916	36929758	2608
chr5	158162021	158163469	positive	chr5	158161954	158163460	1439
chr2	104416035	104417987	positive	chr2	104409859	104421189	1952
chr7	42392667	42393766	negative	chr7	42392637	42394192	1099
chr1	87337732	87339529	negative	chr1	87325173	87349801	1797
chr1	88129366	88130637	negative	chr1	88128175	88130725	1271
chr1	164731022	164732285	negative	chr1	164729786	164737372	1263
chr5	158800688	158802492	negative	chr5	158799453	158802475	1787
chr1	38783085	38784457	positive	chr1	38781617	38784649	1372
chr18	78310697	78311834	negative	chr18	78306787	78312143	1137
chr2	60627921	60629753	positive	chr2	60625950	60630503	1832
chr2	59076735	59077894	negative	chr2	59075795	59084331	1159
chr1	164699355	164700586	positive	chr1	164699309	164708314	1231
chr6	41469077	41470286	negative	chr6	41465295	41473688	1209
chr5	93090840	93092727	negative	chr5	93083432	93093808	1887
chr2	103669000	103670334	positive	chr2	103668997	103670358	1334
chr7	20979932	20981581	positive	chr7	20979724	20982799	1649
chr3	71524456	71525389	positive	chr3	71523332	71525818	933
chr14	56952290	56954727	positive	chr14	56949112	56954977	2437
chr14	53366739	53369492	positive	chr14	53366075	53376144	2753
chr2	58632862	58634539	positive	chr2	58627104	58636941	1677
chr5	92884141	92885426	positive	chr5	92876924	92887942	1285
chr2	58976082	58977413	negative	chr2	58970004	58982341	1331
chr5	92699786	92701254	negative	chr5	92699654	92700447	661
chr1	163389441	163390704	negative	chr1	163388898	163390898	1263
chr6	98383199	98385166	negative	chr6	98379904	98387365	1967
chr3	71204519	71205862	negative	chr3	71200103	71211209	1343
chr1	87560180	87561520	positive	chr1	87560010	87566203	1340
chr5	92492424	92493588	negative	chr5	92491513	92493584	1160
chr9	79975399	79978259	positive	chr9	79974619	79979203	2860
chr2	59778396	59780410	negative	chr2	59778229	59784063	2014
chr14	36504570	36505380	positive	chr14	36499361	36527267	810
chr7	114415364	114416693	negative	chr7	114411731	114420732	1329
chr14	29274168	29276675	positive	chr14	29272751	29277400	2507
chr18	24656022	24657424	positive	chr18	24655783	24658538	1402
chr5	93190360	93191647	positive	chr5	93189798	93194768	1287
chr5	93298996	93300770	positive	chr5	93298811	93303846	1774
chr2	58521205	58523005	positive	chr2	58520007	58523145	1800
chr6	19975926	19977282	positive	chr6	19973216	19978679	1356
chr2	60567677	60569129	negative	chr2	60562624	60577033	1452
chr2	104683886	104685199	positive	chr2	104683719	104685197	1311
chr15	37055403	37057754	negative	chr15	37054717	37059654	2351
chr1	38191108	38191954	negative	chr1	38190528	38193737	846
chr18	25036867	25038718	positive	chr18	25033895	25038721	1851
chr2	58951857	58953107	positive	chr2	58951126	58960834	1250
chr9	79651142	79652138	negative	chr9	79650238	79652180	996
chr3	147675234	147676562	negative	chr3	147675276	147678453	1286
chr1	163538175	163539349	positive	chr1	163537785	163540099	1174
chr18	77857617	77858906	positive	chr18	77855864	77861492	1289
chr21	32918474	32919807	positive	chr21	32918460	32920009	1333
chr6	108116039	108117248	negative	chr6	108113008	108121902	1209
chr1	164836270	164837557	positive	chr1	164835703	164838897	1287
chr7	114823742	114824407	positive	chr7	114823693	114824707	665
chr18	78757730	78758836	negative	chr18	78751017	78759531	1106
chr18	77755134	77756355	negative	chr18	77753248	77758314	1221
chr2	58934861	58937326	negative	chr2	58932479	58937415	2465
chr2	58874936	58876245	positive	chr2	58871035	58880498	1309
chr14	29442114	29443308	negative	chr14	29442107	29446049	1194
chr1	164634904	164636237	positive	chr1	164633494	164639559	1333
chr3	148084570	148085799	positive	chr3	148082187	148087464	1229
chr2	59669684	59671843	negative	chr2	59668529	59678127	2159
chr20	21507913	21509383	positive	chr20	21504186	21525877	1470
chr2	66522407	66523799	negative	chr2	66520531	66524273	1392
chr2	212276354	212277583	negative	chr2	212276094	212278869	1229
chr5	158590760	158592059	positive	chr5	158588395	158592410	1299
chr2	66535383	66537956	positive	chr2	66529197	66538857	2573
chr9	80507371	80508684	negative	chr9	80507267	80508835	1313
chr7	42213232	42214961	positive	chr7	42209357	42215733	1729
chr3	70652338	70653753	negative	chr3	70652312	70655900	1415
chr7	114652845	114653917	negative	chr7	114643350	114665748	1072
chr1	88181015	88182462	negative	chr1	88179587	88185582	1447
chr1	87599358	87600847	positive	chr1	87597650	87601565	1489
chr6	97764453	97766825	positive	chr6	97763877	97766365	1912
chr10	117554198	117555349	negative	chr10	117528758	117557264	1151
chr5	93200647	93201674	negative	chr5	93199737	93203011	1027
chr7	21200156	21201303	negative	chr7	21198266	21201308	1147
chr3	147933889	147935649	positive	chr3	147929559	147936599	1760
chr6	41412821	41413777	negative	chr6	41411192	41413935	956
chr7	21041182	21042467	positive	chr7	21039496	21042544	1285
chr9	81096778	81097867	negative	chr9	81096631	81098159	1089
chr2	66170410	66171811	negative	chr2	66170816	66177165	995
chr3	70977078	70977613	negative	chr3	70976364	70978952	535
chr2	58663961	58665413	negative	chr2	58662867	58666542	1452
chr6	98056158	98058182	positive	chr6	98055715	98059355	2024
chr20	40718624	40719573	negative	chr20	40710604	40719623	949
chr1	164650801	164651927	positive	chr1	164650533	164652671	1126
chr10	117830148	117831665	positive	chr10	117829875	117832266	1517
chr20	39952257	39953368	negative	chr20	39950493	39957390	1111
chr4	79509430	79510070	negative	chr4	79508892	79510091	640
chr16	10225972	10227019	positive	chr16	10225763	10227322	1047
chr2	236256423	236257500	negative	chr2	236256418	236257630	1077
chr2	66824969	66825769	positive	chr2	66823906	66827089	800
chr2	185170637	185171772	negative	chr2	185170648	185171729	1081
chr13	111615720	111616741	positive	chr13	111614041	111617727	1021
chr4	12745415	12747000	positive	chr4	12745182	12747078	1585
chr4	12897406	12899179	negative	chr4	12897814	12898761	947
chr4	12897406	12899179	negative	chr4	12899111	12899224	68
chr4	12949275	12950826	negative	chr4	12948469	12951038	1551
chr4	13124858	13125752	negative	chr4	13124903	13125757	849
chr3	158057953	158060211	positive	chr3	158057025	158060460	2258
chr6	10407199	10409812	negative	chr6	10393137	10430465	2613
chr2	198362140	198363843	negative	chr2	198360554	198365516	1703
chr3	158291733	158293047	negative	chr3	158291223	158293235	1314
chr1	218048935	218050744	negative	chr1	218048573	218051129	1809
chr5	174733171	174734831	positive	chr5	174717613	174738627	1660
chr1	218034090	218035156	positive	chr1	218030468	218037025	1066
chr9	95495577	95497123	positive	chr9	95492710	95501123	1546
chr3	158061633	158063431	positive	chr3	158061646	158065599	1785
chr3	55754922	55756800	negative	chr3	55749973	55761189	1878
chr7	155754922	155756094	positive	chr7	155752304	155756377	1172
chr22	27842325	27843730	positive	chr22	27840797	27843980	1405
chr2	19574354	19576457	positive	chr2	19570644	19578635	2103
chr2	19540873	19541999	negative	chr2	19538236	19545428	1126
chr20	10812535	10813791	positive	chr20	10812475	10814157	1256
chr3	157855775	157857508	negative	chr3	157854983	157858152	1733
chr3	189515860	189516512	negative	chr3	189515862	189516720	650
chr2	19378414	19379654	negative	chr2	19377211	19380361	1240
chr14	89348358	89350633	negative	chr14	89347973	89354117	2275
chr16	52434617	52437850	positive	chr16	52433729	52440626	3233
chr11	16401723	16404491	positive	chr11	16400470	16406278	2768
chr6	112501111	112505123	positive	chr6	112499605	112506363	4012
chr21	16308841	16310481	positive	chr21	16304128	16313265	1640
chr8	79962126	79964511	positive	chr8	79958331	79966240	2385
chr7	127534332	127537492	positive	chr7	127533277	127537643	3160
chr1	61452123	61454518	positive	chr1	61437825	61463439	2395
chr6	170438007	170439776	positive	chr6	170436763	170441133	1769
chr11	110130170	110132509	positive	chr11	110127933	110135202	2339
chr5	30994176	30995940	positive	chr5	30993296	30998028	1764
chr11	12843785	12846999	positive	chr11	12845261	12848463	1738
chr6	9095101	9096752	positive	chr6	9091573	9100355	1651
chr3	62420142	62422424	positive	chr3	62418649	62423190	2282
chr8	76685772	76688410	positive	chr8	76671099	76692179	2638
chr10	123067938	123070218	positive	chr10	123067955	123070239	2263
chr15	96584824	96587064	positive	chr15	96579498	96594718	2240
chr5	51172116	51174155	positive	chr5	51170527	51174182	2039
chr1	198294432	198296612	positive	chr1	198288863	198300382	2180
chr9	84989881	84991994	negative	chr9	84987554	84992989	2113
chr1	213324769	213327791	positive	chr1	213324650	213327814	3022
chr7	25752283	25754662	positive	chr7	25749914	25755690	2379
chr8	59028655	59031077	positive	chr8	59028718	59031336	2359
chr5	2204343	2208266	positive	chr5	2202614	2210265	3923
chr9	130478260	130479710	positive	chr9	130476071	130485980	1450
chr8	28513350	28514343	positive	chr8	28511927	28514379	993
chr13	35198135	35200283	positive	chr13	35197811	35202549	2148
chr1	167327717	167329809	positive	chr1	167325924	167335866	2092
chr13	35498777	35501835	positive	chr13	35496707	35503173	3058
chr10	36765817	36768296	positive	chr10	36767880	36768334	416
chr10	36765817	36768296	positive	chr10	36764464	36767556	1739
chr6	22148345	22151158	positive	chr6	22142295	22158062	2813
chr7	34058350	34060399	positive	chr7	34056921	34062565	2049
chr5	124908501	124909753	negative	chr5	124907539	124909748	1247
chr9	89677569	89678974	positive	chr9	89677266	89680898	1405
chr12	97074925	97077311	positive	chr12	97075494	97076945	1451
chr3	193943028	193944689	positive	chr3	193942600	193946151	1661
chr5	107964162	107967275	positive	chr5	107962286	107966064	1902
chr21	33093653	33096760	positive	chr21	33094889	33096888	1871
chr2	50613290	50616899	positive	chr2	50611075	50615997	2707
chr2	50613290	50616899	positive	chr2	50616301	50617123	598
chr9	3401031	3402562	positive	chr9	3399973	3404822	1531
chr6	135280560	135282914	positive	chr6	135279380	135287818	2354
chr6	23179784	23181958	positive	chr6	23179682	23186297	2174
chr12	103012107	103014512	positive	chr12	103012070	103016685	2405
chr6	162855798	162858898	positive	chr6	162856364	162858090	1726
chr9	81649280	81652035	positive	chr9	81648301	81654289	2755
chr9	79661205	79663619	positive	chr9	79659601	79666163	2414
chr4	152366503	152369365	positive	chr4	152367331	152373127	2034
chr18	44742358	44746036	positive	chr18	44739346	44750136	3678
chr18	45362398	45364170	positive	chr18	45362326	45365182	1772
chr8	58255651	58257562	positive	chr8	58255638	58260805	1911
chr6	38390914	38392308	positive	chr6	38387583	38392876	1394
chr1	204454830	204455807	positive	chr1	204454575	204456140	977
chr14	79629396	79630967	positive	chr14	79626776	79631084	1571
chr8	34998319	35001112	negative	chr8	34998416	34998895	479
chr8	34998319	35001112	negative	chr8	34999316	35000900	1584
chr5	125372642	125374699	positive	chr5	125372306	125374340	1698
chr5	125347042	125349900	negative	chr5	125345578	125350514	2858
chr4	89995882	89999902	positive	chr4	89995098	90000323	4020
chr5	124994956	124997237	positive	chr5	124994131	124998694	2281
chr2	225893954	225895979	negative	chr2	225893483	225896583	2025
chr21	16153904	16155783	negative	chr21	16153569	16155797	1879
chr10	11679308	11680769	positive	chr10	11679279	11679530	222
chr10	11679308	11680769	positive	chr10	11679869	11680826	900
chr18	52046215	52048141	positive	chr18	52046176	52048685	1926
chr2	3264425	3267078	positive	chr2	3264414	3264486	61
chr2	3264425	3267078	positive	chr2	3265051	3265950	899
chr2	3264425	3267078	positive	chr2	3266258	3267101	820
chr3	63687152	63689110	positive	chr3	63686381	63688740	1588
chr3	63687152	63689110	positive	chr3	63689063	63689113	47
chr1	33363188	33365346	positive	chr1	33362266	33365794	2158
chr4	125518677	125520859	positive	chr4	125517486	125520859	2182
chr6	3349163	3352023	positive	chr6	3350635	3352211	1388
chr14	68168126	68169343	positive	chr14	68167273	68170516	1217
chr13	42593235	42595461	positive	chr13	42593598	42594060	462
chr13	42593235	42595461	positive	chr13	42594395	42596071	1066
chr13	77831993	77833579	positive	chr13	77831399	77836220	1586
chr9	68807553	68810512	negative	chr9	68808245	68809666	1421
chr9	68807553	68810512	negative	chr9	68810020	68810935	492
chr11	126928051	126930760	negative	chr11	126923781	126930880	2709
chr18	58804415	58807634	positive	chr18	58804021	58806522	2107
chr18	58804415	58807634	positive	chr18	58807439	58807653	195
chr9	106620306	106622845	negative	chr9	106620565	106622906	2280
chr5	111847866	111849626	negative	chr5	111847752	111849004	1138
chr8	133668805	133670973	negative	chr8	133668716	133669741	936
chr8	133668805	133670973	negative	chr8	133670102	133670165	63
chr7	108374285	108376732	negative	chr7	108373363	108377932	2447
chr12	50206068	50207455	negative	chr12	50205524	50206806	738
chr12	50206068	50207455	negative	chr12	50207224	50207607	231
chr3	158367861	158369043	positive	chr3	158367711	158370247	1182
chr14	54220865	54221777	positive	chr14	54218653	54222675	912
chr9	95512060	95513032	positive	chr9	95504169	95519058	972
chr7	155471352	155473114	positive	chr7	155453291	155473445	1762
chr5	51558610	51560379	positive	chr5	51557882	51561150	1769
chr8	77457982	77460182	positive	chr8	77457806	77460169	2187
chr2	172083051	172084518	negative	chr2	172070399	172104892	1467
chr8	76228875	76230889	negative	chr8	76225921	76232569	2014
chr7	70131993	70133277	positive	chr7	70129591	70138956	1284
chr12	59066409	59068586	positive	chr12	59061116	59074128	2177
chr1	118485403	118487332	positive	chr1	118482909	118490589	1929
chr7	28075284	28078152	positive	chr7	28068251	28078881	2868
chr8	48581590	48583174	positive	chr8	48573423	48586897	1584
chr5	82023063	82025864	positive	chr5	82022664	82025969	2801
chr3	169240545	169245156	positive	chr3	169238211	169247287	4611
chr10	76522834	76525230	positive	chr10	76521683	76526610	2396
chr11	76046993	76049575	positive	chr11	76046981	76048891	1898
chr3	54983448	54984533	positive	chr3	54983082	54985379	1085
chr10	75261440	75263087	positive	chr10	75261406	75263257	1647
chr4	94668294	94670308	positive	chr4	94667662	94670900	2014
chr18	45588382	45590764	positive	chr18	45587406	45591111	2382
chr21	16578692	16581339	positive	chr21	16577691	16582213	2647
chr13	99686191	99689823	negative	chr13	99685980	99692210	3632
chr17	2176478	2177942	positive	chr17	2171535	2182919	1464
chr9	111161070	111165765	positive	chr9	111161684	111165805	4081
chr20	55666588	55669614	positive	chr20	55667485	55669646	2129
chr5	132265137	132266411	positive	chr5	132262186	132275905	1274
chr1	61587761	61590236	positive	chr1	61587245	61590394	2475
chr17	8680027	8682000	negative	chr17	8679997	8682008	1973
chr6	104597106	104598826	positive	chr6	104597100	104604659	1720
chr3	193959729	193962381	positive	chr3	193959691	193966233	2652
chr4	53195307	53199113	positive	chr4	53194459	53199382	3806
chr6	45879564	45882817	positive	chr6	45877631	45881588	2024
chr6	45879564	45882817	positive	chr6	45881951	45883532	866
chr9	87033435	87036683	positive	chr9	87032070	87037175	3248
chr18	45553091	45555264	positive	chr18	45553057	45555542	2173
chr7	25879380	25882921	positive	chr7	25876853	25882971	3541
chr14	76918298	76921354	positive	chr14	76916942	76922129	3056
chr17	71003328	71004627	positive	chr17	71001732	71005220	1299
chr12	58967849	58970737	positive	chr12	58967817	58970767	2888
chr3	102667318	102669538	positive	chr3	102667038	102670938	2220
chr13	79658111	79660495	positive	chr13	79657702	79664058	2384
chr3	55490515	55492232	positive	chr3	55471329	55492274	1717
chr5	135433909	135436454	positive	chr5	135433916	135440452	2538
chr14	68138982	68141740	negative	chr14	68136912	68141096	2114
chr3	78993128	78995903	positive	chr3	78992111	78997507	2775
chr2	158922805	158923829	positive	chr2	158922800	158924453	1024
chr2	71670883	71673762	positive	chr2	71663040	71673654	2771
chr2	37416727	37418317	positive	chr2	37416729	37418630	1588
chr14	75257721	75260295	positive	chr14	75258215	75261047	2080
chr8	121064414	121065899	positive	chr8	121064310	121065361	947
chr6	106772954	106774777	negative	chr6	106772129	106774783	1823
chr1	61579788	61582487	positive	chr1	61579287	61581831	2043
chr1	59056653	59058420	positive	chr1	59055853	59057850	1197
chr14	95370077	95373144	positive	chr14	95369259	95372031	1954
chr1	54459373	54463153	positive	chr1	54459370	54464051	3780
chr17	71257148	71258770	negative	chr17	71257042	71259451	1622
chr10	78535692	78537330	positive	chr10	78535429	78537908	1638
chr15	81887611	81889547	negative	chr15	81887596	81887901	290
chr15	81887611	81889547	negative	chr15	81888276	81889555	1271
chr6	44550447	44553640	negative	chr6	44549960	44553648	3193
chr12	66733324	66735950	positive	chr12	66733729	66734821	1092
chr12	66733324	66735950	positive	chr12	66735163	66736012	787
chr1	91805983	91808430	negative	chr1	91803221	91808463	2447
chr10	74753403	74754923	positive	chr10	74752524	74754990	1520
chr6	105303758	105305764	negative	chr6	105304504	105305824	1260
chr12	14257329	14261410	negative	chr12	14256106	14259228	1899
chr2	71665351	71667340	negative	chr2	71663040	71673654	1989
chr2	219849147	219852579	positive	chr2	219847900	219850866	1719
chr2	219849147	219852579	positive	chr2	219851197	219852614	1382
chr7	135772160	135774488	negative	chr7	135771666	135774679	2328
chr4	52957438	52960296	negative	chr4	52956670	52958854	1416
chr4	52957438	52960296	negative	chr4	52959475	52960358	821
chr15	74578506	74580453	positive	chr15	74578472	74579892	1386
chr3	56768385	56770064	negative	chr3	56768384	56768614	229
chr3	56768385	56770064	negative	chr3	56768948	56770115	1116
chr5	14444246	14445917	negative	chr5	14439321	14446945	1671
chr15	83707808	83709696	negative	chr15	83707805	83714426	1888
chr13	30790781	30793754	positive	chr13	30791311	30794032	2443
chr21	38989433	38991200	positive	chr21	38989526	38991205	1674
chr17	65165144	65168148	positive	chr17	65166557	65167185	628
chr9	22078886	22082106	negative	chr9	22079554	22083457	2552
chr9	22087553	22089799	negative	chr9	22087505	22087654	101
chr9	22087553	22089799	negative	chr9	22088117	22089430	1313
chr9	22087553	22089799	negative	chr9	22089759	22089827	40
chr9	22102665	22104754	negative	chr9	22101033	22104699	2034
chr9	22106995	22109801	negative	chr9	22106700	22110300	2806
chr4	123854659	123858375	positive	chr4	123853125	123860354	3716
chr2	8641264	8643461	positive	chr2	8635367	8644356	2197
chr9	78395963	78399187	positive	chr9	78395957	78398709	2746
chr11	31874048	31877516	positive	chr11	31873906	31877565	3468
chr6	19718991	19722679	positive	chr6	19717972	19724601	3688
chr2	104427824	104431054	positive	chr2	104424972	104436367	3230
chr18	55351447	55352813	positive	chr18	55341678	55360506	1366
chr14	36441957	36445155	positive	chr14	36440521	36444160	2203
chr14	36441957	36445155	positive	chr14	36444532	36444665	133
chr14	36441957	36445155	positive	chr14	36445016	36445151	135
chr14	29241679	29244134	positive	chr14	29239702	29244265	2455
chr3	194211571	194213668	positive	chr3	194211486	194213692	2097
chr18	25464143	25466889	positive	chr18	25462932	25468398	2746
chr4	108333184	108335877	positive	chr4	108331900	108336343	2693
chr1	38370324	38372434	positive	chr1	38370359	38371719	1360
chr21	32849146	32851638	positive	chr21	32847952	32852522	2492
chr3	148035523	148037831	negative	chr3	148032967	148039441	2308
chr5	93405796	93409037	negative	chr5	93405620	93410352	3241
chr10	117966288	117967650	positive	chr10	117963544	117969595	1362
chr2	104848528	104851080	positive	chr2	104838321	104865404	2552
chr2	103400188	103403366	positive	chr2	103399298	103403369	3178
chr3	27992337	27994260	positive	chr3	27988802	27994477	1923
chr22	45845035	45846420	positive	chr22	45840607	45845778	743
chr18	55304656	55308642	negative	chr18	55297215	55308927	3986
chr3	193771570	193773544	positive	chr3	193770203	193777932	1974
chr18	25852759	25854861	positive	chr18	25852305	25855588	2102
chr10	35683964	35687004	positive	chr10	35686401	35687105	603
chr10	35683964	35687004	positive	chr10	35683132	35686043	2079
chr13	27744442	27745997	positive	chr13	27744330	27745984	1542
chr12	113663390	113666000	positive	chr12	113664029	113667607	1971
chr3	71137240	71139432	negative	chr3	71135290	71139846	2192
chr12	406900	409490	positive	chr12	407622	407776	154
chr12	406900	409490	positive	chr12	408104	408914	810
chr12	406900	409490	positive	chr12	409255	409503	235
chr12	103177204	103179620	positive	chr12	103171392	103179128	1924
chr12	103177204	103179620	positive	chr12	103179591	103179644	29
chr2	211390115	211392433	positive	chr2	211389331	211392647	2318
chr14	56853946	56857601	positive	chr14	56853873	56858364	3655
chr6	18612419	18614609	negative	chr6	18609176	18614694	2190
chr2	103152238	103156024	positive	chr2	103152150	103152616	378
chr2	103152238	103156024	positive	chr2	103153178	103153314	136
chr2	103152238	103156024	positive	chr2	103153836	103158405	2188
chr4	123462273	123465299	positive	chr4	123461952	123463134	861
chr4	123462273	123465299	positive	chr4	123463535	123465492	1764
chr2	67187467	67189007	negative	chr2	67185858	67189085	1540
chr9	78437288	78440904	positive	chr9	78436773	78440964	3616
chr7	42146003	42147909	positive	chr7	42146038	42155158	1871
chr9	79659339	79661438	negative	chr9	79659601	79666163	1837
chr10	35636454	35638314	positive	chr10	35633619	35645614	1860
chr10	35783344	35785363	positive	chr10	35783259	35785373	2019
chr20	40738600	40739972	negative	chr20	40737487	40749138	1372
chr20	40743816	40746384	negative	chr20	40737487	40749138	2568
chr20	40832909	40834985	negative	chr20	40832672	40834504	1595
chr20	40945674	40948255	negative	chr20	40945501	40947303	1629
chr20	40945674	40948255	negative	chr20	40947946	40948244	298
chr5	135019818	135021709	negative	chr5	135018396	135022166	1891
chr9	97786274	97787358	positive	chr9	97786255	97789171	1084
chr9	97862581	97864397	positive	chr9	97862553	97863895	1314
chr9	97862581	97864397	positive	chr9	97864221	97864446	176
chr9	97873936	97875680	positive	chr9	97873925	97875724	1744
chr8	92058469	92061167	positive	chr8	92055034	92073696	2698
chr7	25655417	25657996	positive	chr7	25655091	25663413	2579
chr8	91597044	91601193	positive	chr8	91596358	91600562	3518
chr14	60653481	60655733	positive	chr14	60635855	60659954	2252
chr7	28591044	28595265	positive	chr7	28590707	28593240	2196
chr7	28591044	28595265	positive	chr7	28593552	28595134	1582
chr9	106419053	106422291	negative	chr9	106416704	106421296	2243
chr9	106419053	106422291	negative	chr9	106421640	106422291	651
chr1	59636952	59639819	negative	chr1	59637716	59640832	2103
chr15	40091359	40093937	positive	chr15	40086117	40099439	2578
chr16	73791294	73794667	positive	chr16	73791833	73796920	2834
chr16	86909761	86912569	positive	chr16	86904231	86913469	2808
chr4	150175321	150178147	positive	chr4	150175242	150177685	2364
chr1	9371068	9372775	positive	chr1	9371105	9374227	1670
chr14	68509687	68512666	positive	chr14	68505870	68512624	2937
chr17	59856856	59859441	negative	chr17	59856693	59857785	929
chr17	59856856	59859441	negative	chr17	59858172	59859011	839
chr22	20420771	20424717	positive	chr22	20420539	20421294	523
chr22	20420771	20424717	positive	chr22	20421615	20421821	206
chr22	20420771	20424717	positive	chr22	20422128	20426648	2589
chr1	55774431	55776762	positive	chr1	55774483	55776201	1718
chr7	5632287	5636913	positive	chr7	5633601	5637528	3312
chr14	76936452	76939164	negative	chr14	76936287	76936772	320
chr14	76936452	76939164	negative	chr14	76937230	76938774	1544
chr9	115465567	115468054	positive	chr9	115465576	115468062	2478
chr7	94346650	94349568	positive	chr7	94347110	94349619	2458
chr7	91124580	91128765	positive	chr7	91121872	91129076	4185
chr7	91136067	91139139	positive	chr7	91134898	91141789	3072
chr14	53569235	53574178	positive	chr14	53569242	53573340	4098
chr20	35318152	35320688	negative	chr20	35317378	35322320	2536
chr7	91168556	91171397	positive	chr7	91168440	91171066	2510
chr11	116651165	116651910	positive	chr11	116650074	116653868	745
chr2	219906364	219908558	positive	chr2	219906198	219908121	1757
chr5	56600346	56603242	positive	chr5	56599897	56606164	2896
chr5	142550490	142552711	positive	chr5	142550993	142552342	1349
chr11	126057160	126060423	positive	chr11	126057721	126064151	2702
chr7	96245535	96248789	positive	chr7	96244144	96249872	3254
chr5	125315470	125318494	positive	chr5	125314865	125318839	3024
chr6	139886840	139890632	positive	chr6	139886332	139890227	3387
chr22	28350709	28352407	positive	chr22	28351200	28352435	1207
chr14	32470844	32474888	negative	chr14	32472393	32475667	2495
chr3	115217483	115219382	positive	chr3	115217093	115219907	1899
chr5	102663369	102668199	positive	chr5	102663334	102669403	4830
chr18	21758991	21761961	positive	chr18	21759776	21767042	2185
chr4	56053423	56057627	positive	chr4	56052833	56056432	3009
chr4	56053423	56057627	positive	chr4	56056775	56056924	149
chr4	56053423	56057627	positive	chr4	56057226	56057599	373
chr2	85770344	85773882	positive	chr2	85765002	85781129	3538
chr18	25228370	25230020	positive	chr18	25223074	25236021	1650
chr17	59837251	59839588	positive	chr17	59837225	59838959	1708
chr14	75236670	75238350	positive	chr14	75236659	75239387	1680
chr8	92018140	92021117	positive	chr8	92012585	92022304	2977
chr7	35373115	35376739	positive	chr7	35374068	35374275	207
chr7	35373115	35376739	positive	chr7	35374643	35379770	2096
chr7	69934084	69935696	positive	chr7	69930710	69936312	1612
chr6	17472919	17474874	negative	chr6	17472363	17474912	1955
chr5	154196347	154198404	negative	chr5	154197130	154199769	1274
chr1	221733436	221735138	negative	chr1	221731937	221744027	1702
chr2	28311439	28313196	negative	chr2	28311304	28314953	1757
chr8	37825572	37827829	positive	chr8	37825705	37827832	2124
chr17	49759872	49761823	negative	chr17	49758697	49765237	1951
chr18	22469681	22472941	positive	chr18	22469740	22473000	3201
chr4	53076116	53078130	positive	chr4	53076032	53077425	1309
chr14	23437378	23439005	positive	chr14	23429760	23439705	1627
chr17	49738877	49741441	negative	chr17	49736543	49740248	1371
chr1	112997434	112999398	positive	chr1	112997396	112999290	1856
chr12	113932321	113934251	positive	chr12	113932028	113935752	1930
chr1	41244924	41247265	negative	chr1	41244747	41245417	493
chr1	41244924	41247265	negative	chr1	41245739	41246364	625
chr17	29667684	29669856	positive	chr17	29668800	29668810	10
chr17	29667684	29669856	positive	chr17	29669348	29669854	506
chr14	33916095	33917628	negative	chr14	33916058	33917986	1533
chr7	25493988	25497261	positive	chr7	25492132	25497735	3273
chr10	76034145	76038131	positive	chr10	76031308	76037505	3360
chr10	76396759	76398994	positive	chr10	76394027	76399360	2235
chr3	113092647	113097560	positive	chr3	113093380	113093561	181
chr3	113092647	113097560	positive	chr3	113094078	113098555	3482
chr15	93981345	93983913	positive	chr15	93981763	93984155	2150
chr14	68376040	68379058	positive	chr14	68373871	68378418	2378
chr11	86895852	86898957	negative	chr11	86895819	86897110	1258
chr11	86895852	86898957	negative	chr11	86897473	86899233	1484
chr6	111550485	111555465	positive	chr6	111548130	111553384	2899
chr6	111550485	111555465	positive	chr6	111553709	111553798	89
chr4	95957019	95958724	negative	chr4	95955937	95961131	1705
chr21	16596310	16599097	negative	chr21	16596014	16599599	2787
chr17	44547434	44548646	negative	chr17	44546700	44548938	1212
chr20	59452823	59455512	negative	chr20	59452998	59454702	1704
chr9	22127678	22130449	negative	chr9	22127383	22131457	2771
chr9	22116988	22119575	negative	chr9	22116852	22120733	2587
chr10	69576019	69578973	positive	chr10	69566889	69580298	2954
chr18	74734936	74737805	negative	chr18	74729636	74738137	2869
chr1	18632177	18633790	positive	chr1	18626855	18648325	1613
chr7	27116432	27117045	negative	chr7	27087522	27120242	613
chr14	21703052	21705074	positive	chr14	21702860	21705264	2022
chr4	154659551	154660904	positive	chr4	154659189	154661638	1353
chr8	129240131	129242305	negative	chr8	129240041	129242440	2174
chr8	129631844	129635071	positive	chr8	129632710	129633981	1271
chr3	173730328	173734342	negative	chr3	173728965	173734374	4014
chr1	232618184	232621690	negative	chr1	232618134	232618348	164
chr1	232618184	232621690	negative	chr1	232618673	232619868	1195
chr1	232618184	232621690	negative	chr1	232620192	232621732	1498
chr8	34033685	34035220	positive	chr8	34033396	34034516	831
chr9	97873936	97878227	positive	chr9	97873925	97875724	1788
chr9	97873936	97878227	positive	chr9	97876314	97877701	1387
chr9	97873936	97878227	positive	chr9	97878176	97878233	51
chr11	16169319	16170907	positive	chr11	16168012	16176713	1588
chr11	133390583	133391496	negative	chr11	133390511	133391697	913
chr16	73328910	73330393	positive	chr16	73326793	73330964	1483
chr17	33750500	33751658	positive	chr17	33747523	33752408	1158
chr18	51753004	51755110	positive	chr18	51753237	51758274	1873
chr2	134522086	134523917	negative	chr2	134521303	134523846	1760
chr2	137454939	137456905	negative	chr2	137454691	137457582	1966
chr2	222286023	222287201	negative	chr2	222286254	222307649	947
chr22	43100321	43101810	negative	chr22	43099923	43100863	542
chr22	43100321	43101810	negative	chr22	43101170	43101911	640
chr3	74079601	74081867	negative	chr3	74079417	74081647	2046
chr5	107478160	107478978	negative	chr5	107476389	107481570	818
chr5	107573815	107575311	positive	chr5	107569867	107578835	1496
chr6	101295648	101297358	positive	chr6	101294880	101297951	1710
chr7	16003508	16005766	negative	chr7	16001785	16008643	2258
chr8	27894923	27895834	positive	chr8	27894895	27896806	911
chr9	2240936	2242833	positive	chr9	2240956	2243437	1877
chr9	8736481	8738586	negative	chr9	8736363	8737629	1148
chr9	8736481	8738586	negative	chr9	8737947	8738267	320
chrX	124216977	124218737	positive	chrX	124216213	124219505	1760
chrX	151239220	151240580	positive	chrX	151239427	151240742	1153
chr3	50599047	50602727	positive	chr3	50599134	50603754	3593
chr11	75553021	75555707	positive	chr11	75553202	75555755	2505
chr2	240257940	240260738	positive	chr2	240256705	240260879	2798
chr5	149422130	149425513	positive	chr5	149419753	149426601	3383
chr7	159095629	159098671	positive	chr7	159095330	159100776	3042
chr19	11141255	11144027	positive	chr19	11141600	11143708	2108
chr15	43880161	43881532	negative	chr15	43879261	43882353	1371
chr15	68698610	68701346	negative	chr15	68697263	68701193	2583
chr11	65487233	65490923	positive	chr11	65486628	65490819	3586
chr16	66903173	66905657	positive	chr16	66898996	66915604	2484
chr10	132628525	132633308	positive	chr10	132628772	132632644	3872
chr2	217936448	217938840	positive	chr2	217937293	217946169	1547
chr1	230848777	230852235	positive	chr1	230848689	230852359	3458
chr10	79220559	79224285	positive	chr10	79221096	79222114	1018
chr10	79220559	79224285	positive	chr10	79222438	79224756	1847
chr17	39674871	39678277	positive	chr17	39674502	39678929	3406
chr11	2374187	2375527	negative	chr11	2374298	2375303	1005
chr10	95413366	95416533	negative	chr10	95408007	95417023	3167
chr1	188407592	188408921	negative	chr1	188406141	188410081	1329
chr5	77845919	77849307	positive	chr5	77843044	77855007	3388
chr11	116402552	116404410	negative	chr11	116402494	116407162	1858
chr2	120804710	120808132	negative	chr2	120801646	120808991	3422
chr14	57007426	57011372	positive	chr14	57007354	57011510	3946
chr11	118437591	118440525	negative	chr11	118433542	118440825	2934
chr9	123833313	123836573	negative	chr9	123833322	123841407	3251
chr7	115811477	115814742	positive	chr7	115810814	115814126	2649
chr7	115811477	115814742	positive	chr7	115814713	115814728	15
chr8	105590637	105595180	positive	chr8	105587356	105601806	4543
chr2	144582035	144583963	positive	chr2	144576747	144589693	1928
chr7	122327474	122331024	positive	chr7	122324671	122331369	3550
chr11	113022439	113024450	negative	chr11	113023123	113027571	1327
chr21	37855304	37856921	positive	chr21	37855209	37857133	1617
chr5	156410669	156412475	negative	chr5	156410651	156412685	1806
chr5	54941348	54943901	negative	chr5	54941297	54941892	544
chr5	54941348	54943901	negative	chr5	54942207	54945775	1694
chr14	53618853	53621972	negative	chr14	53618979	53624923	2993
chr5	172771670	172774006	positive	chr5	172764691	172773011	1341
chr7	95607310	95611146	positive	chr7	95607032	95612490	3836
chr6	137810749	137812161	negative	chr6	137810322	137813870	1412
chr1	8070379	8071827	positive	chr1	8070269	8071251	872
chr1	8070379	8071827	positive	chr1	8071577	8071849	250
chr10	72253326	72256599	negative	chr10	72254397	72255707	1310
chr10	72253326	72256599	negative	chr10	72256327	72256600	272
chr10	72253326	72256599	negative	chr10	72252744	72253943	617
chr10	3809395	3811671	positive	chr10	3809282	3809733	338
chr10	3809395	3811671	positive	chr10	3810037	3814634	1634
chr16	88990989	88994615	positive	chr16	88991740	88993555	1815
chr17	44266083	44267774	negative	chr17	44265688	44270272	1691
chr17	63674232	63677730	positive	chr17	63674674	63678694	3056
chr1	44034711	44037665	positive	chr1	44029746	44037710	2954
chr11	33942739	33946310	positive	chr11	33942659	33943407	668
chr11	33942739	33946310	positive	chr11	33943858	33946500	2452
chr11	8204499	8209136	positive	chr11	8205609	8208305	2696
chr20	50689770	50692625	positive	chr20	50689479	50690639	869
chr20	50689770	50692625	positive	chr20	50690996	50693428	1629
chr1	181151913	181154518	positive	chr1	181151228	181153943	2030
chr1	181151913	181154518	positive	chr1	181154337	181154577	181
chr10	92754239	92758232	positive	chr10	92755820	92758562	2412
chr2	170013097	170014655	positive	chr2	170011199	170015779	1558
chr15	36691617	36691995	negative	chr15	36690580	36695458	378
chr4	150598955	150599269	negative	chr4	150592935	150602357	314
chrX	24741239	24741771	negative	chrX	24741098	24742496	532
chr2	62978793	62979521	negative	chr2	62978574	62980089	728
chr12	54032854	54034005	positive	chr12	53980763	54041687	1151
chr7	113918068	113919050	negative	chr7	113910258	113922018	982
chr8	128975559	128976335	positive	chr8	128974148	128976432	776
chr7	19118071	19120090	negative	chr7	19103952	19123978	2019
chr7	19107298	19110628	negative	chr7	19103952	19123978	3330
chr15	43879049	43881693	positive	chr15	43879261	43882353	2432
chr8	141411247	141416252	positive	chr8	141408685	141417047	5005
chr2	26719781	26723232	negative	chr2	26720285	26722009	1724
chr2	231662545	231667398	positive	chr2	231664586	231667768	2812
chr6	35489352	35492826	positive	chr6	35489075	35501199	3474
chr5	149441792	149445303	negative	chr5	149440987	149444352	2560
chr5	149441792	149445303	negative	chr5	149444800	149444835	35
chr1	156660457	156665492	positive	chr1	156662966	156663720	754
chr1	156660457	156665492	positive	chr1	156664043	156665338	1295
chr19	13052697	13056541	positive	chr19	13050079	13058360	3844
chr14	77040528	77045010	positive	chr14	77042979	77045987	2031
chr7	150968461	150972977	negative	chr7	150968697	150981620	4280
chr2	43217582	43220159	positive	chr2	43217493	43229796	2577
chr1	3345529	3349801	positive	chr1	3345390	3354178	4272
chr22	35586634	35591311	negative	chr22	35587197	35589612	2415
chr22	35586634	35591311	negative	chr22	35590219	35590229	10
chr3	37769210	37773013	negative	chr3	37769364	37771962	2598
chr16	86865106	86868268	negative	chr16	86864993	86867112	2006
chr17	17535872	17540873	positive	chr17	17535989	17539161	3172
chr17	17535872	17540873	positive	chr17	17539616	17541969	1257
chr2	96257964	96261352	positive	chr2	96257493	96261965	3388
chr11	69493417	69497766	positive	chr11	69493981	69499105	3785
chr6	150175547	150178465	positive	chr6	150174995	150179115	2918
chr22	46546638	46549963	positive	chr22	46548817	46550982	1146
chr22	46546638	46549963	positive	chr22	46545372	46548506	1868
chr8	22971203	22975837	positive	chr8	22972182	22972842	660
chr8	22971203	22975837	positive	chr8	22973674	22975799	2125
chr14	99573315	99577989	positive	chr14	99567854	99580575	4674
chr15	98714511	98718999	positive	chr15	98714686	98725661	4313
chr2	101109636	101113030	positive	chr2	101109052	101110692	1056
chr2	101109636	101113030	positive	chr2	101111002	101115470	2028
chr20	57159467	57162541	negative	chr20	57159885	57160938	1053
chr20	57159467	57162541	negative	chr20	57161476	57163021	1065
chr4	184383896	184387060	negative	chr4	184382742	184389133	3164
chr2	240368562	240373577	positive	chr2	240371027	240372872	1845
chr2	240368562	240373577	positive	chr2	240368701	240370712	2011
chr2	119487057	119491464	positive	chr2	119489824	119490728	904
chr2	119487057	119491464	positive	chr2	119491071	119491091	20
chr2	119487057	119491464	positive	chr2	119487333	119489406	2073
chr15	65085331	65089080	negative	chr15	65085482	65085883	401
chr15	65085331	65089080	negative	chr15	65086279	65089847	2801
chr2	237613736	237617924	positive	chr2	237613633	237614777	1041
chr2	237613736	237617924	positive	chr2	237615111	237617962	2813
chr7	2611652	2615186	negative	chr7	2605693	2615288	3534
chr19	41431081	41432986	positive	chr19	41431670	41433756	1316
chr10	91588732	91591966	positive	chr10	91590276	91591190	914
chr2	237313177	237316630	positive	chr2	237312500	237317373	3453
chr3	186947123	186950687	negative	chr3	186946780	186950897	3564
chr4	139761710	139765132	negative	chr4	139762015	139765701	3117
chr6	163961310	163965357	positive	chr6	163952233	163967075	4047
chr10	3045432	3048251	positive	chr10	3045059	3050853	2819
chr16	82734004	82736442	positive	chr16	82734337	82734350	13
chr16	82734004	82736442	positive	chr16	82735096	82737752	1346
chr3	37764508	37767589	positive	chr3	37765101	37769054	2488
chr8	30277526	30281393	positive	chr8	30279150	30281624	2243
chr8	30277526	30281393	positive	chr8	30277452	30278726	1200
chr9	131234909	131239797	positive	chr9	131237377	131239999	2420
chr9	131234909	131239797	positive	chr9	131233355	131237054	2145
chr2	47068636	47072293	positive	chr2	47067348	47079049	3657
chr2	237894726	237898955	positive	chr2	237896970	237897773	803
chr2	237894726	237898955	positive	chr2	237898097	237899382	858
chr2	237894726	237898955	positive	chr2	237894286	237896646	1920
chr20	57439654	57444237	positive	chr20	57438664	57445864	4583
chr6	21586615	21589291	negative	chr6	21585632	21600822	2676
chr12	123062377	123067178	negative	chr12	123057427	123066979	4602
chr16	53779512	53783407	negative	chr16	53780665	53780725	60
chr16	53779512	53783407	negative	chr16	53781306	53783188	1882
chr11	17412970	17415128	positive	chr11	17412390	17417689	2158
chr11	2824948	2827742	negative	chr11	2824743	2827272	2324
chr11	2824948	2827742	negative	chr11	2827635	2827697	62
chr4	6297014	6299211	positive	chr4	6297140	6299415	2071
chr10	112997945	112998897	positive	chr10	112995141	113004643	952
chr10	92449713	92453327	negative	chr10	92449712	92450414	701
chr10	92449713	92453327	negative	chr10	92450749	92451226	477
chr3	164453113	164456470	negative	chr3	164452205	164455782	2669
chr3	164453113	164456470	negative	chr3	164456330	164456495	140
chr9	30935538	30940150	negative	chr9	30935488	30940128	4590
chr9	13314076	13315964	negative	chr9	13314045	13315965	1888
chr3	158768467	158775583	positive	chr3	158767915	158769474	1007
chr3	158768467	158775583	positive	chr3	158770389	158770782	393
chr3	158768467	158775583	positive	chr3	158771142	158773491	2349
chr3	158768467	158775583	positive	chr3	158773808	158775477	1669
chr13	105127400	105133191	negative	chr13	105127054	105131604	4204
chr13	105127400	105133191	negative	chr13	105132527	105132596	69
chr13	105127400	105133191	negative	chr13	105132987	105133171	184
chr1	39163737	39166035	negative	chr1	39163684	39163881	144
chr1	39163737	39166035	negative	chr1	39164293	39166067	1742
chr9	73143443	73145372	negative	chr9	73143046	73146347	1929
chr3	72318994	72321079	negative	chr3	72318547	72323109	2085
chr5	176649731	176651529	positive	chr5	176649736	176649797	61
chr5	176649731	176651529	positive	chr5	176650145	176652018	1384
chr2	6885381	6886894	negative	chr2	6885357	6891481	1513
chr4	108972054	108974138	negative	chr4	108971957	108974752	2084
chr17	75351738	75352852	negative	chr17	75350957	75352902	1114
chr22	21599079	21600013	positive	chr22	21598529	21600024	934
chr2	159029476	159032500	positive	chr2	159029990	159032591	2510
chr8	58857235	58860028	negative	chr8	58857140	58857766	531
chr8	58857235	58860028	negative	chr8	58858069	58865827	1959
chr3	124585853	124589070	negative	chr3	124587996	124588421	425
chr3	124585853	124589070	negative	chr3	124588755	124589335	315
chr3	124585853	124589070	negative	chr3	124582328	124587694	1841
chr17	47291162	47292148	positive	chr17	47285662	47293388	986
chr2	169115051	169117863	negative	chr2	169114972	169117951	2812
chr16	89318329	89321235	negative	chr16	89318069	89321757	2906
chr3	65604306	65605890	negative	chr3	65604184	65606317	1584
chr2	68192841	68194859	positive	chr2	68191706	68194966	2018
chr3	141860621	141861968	positive	chr3	141859292	141862377	1347
chr12	31714716	31715883	negative	chr12	31714632	31715999	1167
chr20	49675075	49677641	negative	chr20	49674262	49677721	2566
chr11	75070295	75074240	negative	chr11	75069370	75075921	3945
chr10	22692966	22694360	positive	chr10	22692882	22693974	1008
chr6	15508612	15511107	negative	chr6	15506966	15515506	2495
chr20	31673735	31677079	positive	chr20	31673679	31673799	64
chr20	31673735	31677079	positive	chr20	31674100	31674519	419
chr20	31673735	31677079	positive	chr20	31674943	31677143	2136
chr1	230144601	230148319	negative	chr1	230142094	230148584	3718
chr5	134436326	134439629	negative	chr5	134436290	134439806	3303
chr11	62598635	62600076	negative	chr11	62597222	62604373	1441
chr5	57382966	57384027	negative	chr5	57382511	57384038	1061
chr2	70133131	70134482	negative	chr2	70132195	70134505	1351
chr7	50496544	50498008	positive	chr7	50496385	50501788	1464
chr6	4358348	4359696	positive	chr6	4358335	4361515	1348
chr6	7163717	7165821	positive	chr6	7163695	7167957	2104
chr9	38038698	38040102	positive	chr9	38035383	38043600	1404
chr6	84051774	84053626	positive	chr6	84051730	84057586	1852
chr6	52388930	52391414	positive	chr6	52388799	52391499	2484
chr10	45557434	45560222	positive	chr10	45557439	45560211	2772
chr17	48051636	48052675	negative	chr17	48050498	48062791	1039
chr6	17714467	17716353	negative	chr6	17714081	17717042	1886
chr17	59785788	59787415	negative	chr17	59785726	59787507	1627
chr4	10106362	10108726	negative	chr4	10106277	10112767	2364
chr1	246305949	246308048	positive	chr1	246303749	246307405	1456
chr7	116353609	116357055	positive	chr7	116353316	116358600	3446
chr17	27571510	27574835	negative	chr17	27569832	27574879	3325
chr11	69286730	69288911	positive	chr11	69285637	69289717	2181
chr8	144180613	144182307	negative	chr8	144178608	144182365	1694
chr11	12259946	12261868	negative	chr11	12259639	12264967	1922
chr7	136057880	136060968	positive	chr7	136057565	136059747	1867
chr12	54018454	54021661	positive	chr12	53980763	54041687	3207
chr7	42492569	42494765	negative	chr7	42488226	42494823	2196
chr11	35786453	35789359	negative	chr11	35782336	35791569	2906
chr7	107946717	107948447	positive	chr7	107942319	107947948	1231
chr7	140210788	140214447	positive	chr7	140211899	140213024	1125
chr7	140210788	140214447	positive	chr7	140213653	140214609	794
chr3	185744884	185746681	negative	chr3	185744827	185747353	1797
chr21	34543666	34547364	positive	chr21	34543620	34544246	580
chr21	34543666	34547364	positive	chr21	34544612	34547439	2752
chr4	98655609	98658137	negative	chr4	98655205	98660467	2528
chr1	38262513	38266844	positive	chr1	38263172	38265117	1945
chr1	212531404	212533951	positive	chr1	212531380	212533209	1805
chr11	44268377	44272214	positive	chr11	44271727	44272209	482
chr11	44268377	44272214	positive	chr11	44256761	44271280	2903
chr3	196119501	196121470	negative	chr3	196119458	196119705	204
chr3	196119501	196121470	negative	chr3	196120017	196123156	1453
chr4	10315545	10320462	negative	chr4	10314912	10321100	4917
chr1	10735049	10739184	positive	chr1	10732440	10737953	2904
chr11	16875398	16880239	negative	chr11	16875762	16877975	2213
chr11	16891589	16896198	positive	chr11	16892196	16892406	210
chr11	16891589	16896198	positive	chr11	16892779	16896435	3419
chr2	37523010	37526535	negative	chr2	37521564	37526407	3397
chr3	61808217	61812191	negative	chr3	61803472	61813209	3974
chr4	148052009	148056122	positive	chr4	148050680	148055407	3398
chr20	32976112	32981064	positive	chr20	32975675	32976655	543
chr20	32976112	32981064	positive	chr20	32977075	32978418	1343
chr20	32976112	32981064	positive	chr20	32978768	32978921	153
chr20	32976112	32981064	positive	chr20	32979224	32979676	452
chr20	32976112	32981064	positive	chr20	32979994	32981289	1070
chr6	41450015	41452893	positive	chr6	41449270	41452559	2544
chr6	163747387	163751886	negative	chr6	163747389	163752955	4497
chr3	171281727	171285717	negative	chr3	171281661	171282332	605
chr3	171281727	171285717	negative	chr3	171282645	171287758	3072
chr3	171293261	171298174	negative	chr3	171293165	171293378	117
chr3	171293261	171298174	negative	chr3	171295189	171298451	2985
chr3	171305102	171309864	negative	chr3	171305021	171305316	214
chr3	171305102	171309864	negative	chr3	171306385	171307738	1353
chr1	11846819	11848609	positive	chr1	11846931	11848928	1678
chr1	11880820	11884055	negative	chr1	11882395	11884102	1660
chr1	11885471	11889433	positive	chr1	11884811	11886638	1167
chr1	11885471	11889433	positive	chr1	11886951	11888043	1092
chr1	11885471	11889433	positive	chr1	11888391	11889413	1022
chr1	147748578	147753770	positive	chr1	147752336	147753785	1434
chr1	147748578	147753770	positive	chr1	147748583	147751791	3208
chr1	156089635	156092759	negative	chr1	156091872	156091882	10
chr1	156089635	156092759	negative	chr1	156089610	156091316	1681
chr1	156095688	156099252	negative	chr1	156095231	156099288	3564
chr1	156102512	156107058	positive	chr1	156101624	156105800	3288
chr1	156102512	156107058	positive	chr1	156106216	156107733	842
chr1	226826998	226829223	negative	chr1	226827008	226828488	1480
chr1	226826998	226829223	negative	chr1	226828798	226828808	10
chr1	226918699	226922072	negative	chr1	226918963	226919021	58
chr1	226918699	226922072	negative	chr1	226919378	226921889	2511
chr1	230750693	230754328	positive	chr1	230751701	230754523	2627
chr1	236688083	236690415	positive	chr1	236686060	236689280	1197
chr1	236688083	236690415	positive	chr1	236689652	236690749	763
chr1	236746738	236747329	negative	chr1	236746736	236749503	591
chr1	236997312	237000217	positive	chr1	236996932	236999036	1724
chr1	236997312	237000217	positive	chr1	236999347	237000548	870
chr1	237011218	237013545	positive	chr1	237011019	237013683	2327
chr1	237029167	237032656	negative	chr1	237028863	237029676	509
chr1	237029167	237032656	negative	chr1	237029983	237030238	255
chr1	237029167	237032656	negative	chr1	237031087	237031467	380
chr11	19172537	19174989	positive	chr11	19172479	19174029	1492
chr11	19172537	19174989	positive	chr11	19174368	19175078	621
chr11	19206385	19210096	positive	chr11	19206717	19209471	2754
chr11	19216805	19220451	negative	chr11	19216936	19217206	270
chr11	19216805	19220451	negative	chr11	19219186	19220307	1121
chr11	19216805	19220451	negative	chr11	19217605	19218627	1022
chr11	2531156	2535575	negative	chr11	2529410	2536729	4419
chr12	110918953	110921387	positive	chr12	110918677	110920918	1965
chr12	21891137	21892666	positive	chr12	21891240	21893379	1426
chr12	98489717	98493261	negative	chr12	98490557	98491545	988
chr12	98489717	98493261	negative	chr12	98492004	98492279	275
chr12	98489717	98493261	negative	chr12	98492591	98493450	670
chr14	23378458	23381621	negative	chr14	23375288	23391750	3163
chr14	23397192	23399655	negative	chr14	23398321	23400999	1334
chr14	23404568	23409443	positive	chr14	23401320	23412077	4875
chr14	73178760	73182269	negative	chr14	73179747	73179981	234
chr14	73178760	73182269	negative	chr14	73180285	73180929	644
chr14	73178760	73182269	negative	chr14	73181611	73181763	152
chr14	76010986	76015860	negative	chr14	76011642	76015721	4079
chr15	63090346	63094142	positive	chr15	63090362	63094995	3780
chr15	73374265	73378517	positive	chr15	73372645	73376293	2028
chr15	73374265	73378517	positive	chr15	73378133	73378502	369
chr17	39659510	39662707	negative	chr17	39657541	39669029	3197
chr17	41737524	41741225	negative	chr17	41737709	41739045	1336
chr17	41737524	41741225	negative	chr17	41739351	41741330	1874
chr18	31486196	31490343	positive	chr18	31487347	31488548	1201
chr18	31486196	31490343	positive	chr18	31488954	31489705	751
chr2	71490876	71494083	positive	chr2	71491281	71491408	127
chr2	71490876	71494083	positive	chr2	71491893	71492704	811
chr2	71612536	71617389	negative	chr2	71614744	71617532	2645
chr21	34334577	34338488	positive	chr21	34334706	34336049	1343
chr21	34334577	34338488	positive	chr21	34336371	34338713	2117
chr3	38561144	38566061	negative	chr3	38559766	38563644	2500
chr3	38561144	38566061	negative	chr3	38564511	38566654	1550
chr3	38578362	38581496	positive	chr3	38578245	38584152	3134
chr3	52427966	52431115	positive	chr3	52427815	52430671	2705
chr3	52466663	52469698	negative	chr3	52466875	52466981	106
chr3	52466663	52469698	negative	chr3	52467312	52467971	659
chr3	52466663	52469698	negative	chr3	52468294	52469486	1192
chr5	137694278	137697238	positive	chr5	137693041	137697159	2881
chr5	173265198	173269966	positive	chr5	173265094	173266930	1732
chr5	173265198	173269966	positive	chr5	173267410	173270044	2556
chr5	173278325	173281208	negative	chr5	173277519	173280101	1776
chr5	173278325	173281208	negative	chr5	173280447	173280903	456
chr6	118536042	118538613	positive	chr6	118536488	118539167	2125
chr6	118557793	118560023	negative	chr6	118558514	118560144	1509
chr6	7560927	7562502	positive	chr6	7561253	7563687	1249
chr7	150962898	150966344	positive	chr7	150961601	150966520	3446
chr7	151686256	151690588	positive	chr7	151685886	151690975	4332
chr7	151692799	151697992	positive	chr7	151692658	151693579	780
chr7	151692799	151697992	positive	chr7	151694240	151694261	21
chr7	151692799	151697992	positive	chr7	151694669	151698314	3323
chr7	151711610	151714247	negative	chr7	151710872	151713434	1824
chr7	151711610	151714247	negative	chr7	151713877	151713887	10
chr7	151742692	151746426	negative	chr7	151742662	151747281	3734
chr7	151752947	151756627	positive	chr7	151753572	151755319	1747
chr7	151752947	151756627	positive	chr7	151755769	151756588	819
chr7	151756863	151760019	positive	chr7	151756901	151758953	2052
chr7	151756863	151760019	positive	chr7	151759504	151760241	515
chr8	11699806	11703497	positive	chr8	11696562	11712571	3691
chr8	11739275	11744047	positive	chr8	11738795	11740700	1425
chr8	11739275	11744047	positive	chr8	11741033	11741198	165
chr8	11739275	11744047	positive	chr8	11741500	11745284	2547
chr9	136568507	136573895	positive	chr9	136568407	136569335	828
chr9	136568507	136573895	positive	chr9	136570079	136573169	3090
chr16	58494990	58497288	negative	chr16	58493601	58497036	2046
chr1	109253074	109256228	positive	chr1	109248567	109256643	3154
chr17	40068583	40072873	negative	chr17	40068058	40077641	4290
chr10	78175813	78180338	positive	chr10	78176027	78180930	4311
chr20	32524531	32529311	positive	chr20	32526181	32530249	3130
chr11	2589701	2593486	negative	chr11	2584734	2593910	3785
chr5	177389375	177392188	positive	chr5	177387426	177392183	2808
chr15	31303587	31308005	positive	chr15	31306126	31309452	1879
chr3	157127989	157131369	negative	chr3	157127918	157137713	3380
chr6	3246622	3249686	negative	chr6	3246612	3246828	206
chr6	3246622	3249686	negative	chr6	3247136	3248856	1720
chr10	10293184	10296225	negative	chr10	10294510	10296342	1715
chr22	31623379	31627836	positive	chr22	31616110	31629238	4457
chr17	73540460	73543108	negative	chr17	73530548	73544212	2648
chr21	42590762	42594212	positive	chr21	42591564	42594277	2648
chr7	99996610	99998804	negative	chr7	99996816	99997129	313
chr7	99996610	99998804	negative	chr7	99997550	99998434	884
chr2	144509700	144511716	negative	chr2	144497439	144528437	2016
chr7	148275181	148278289	negative	chr7	148275954	148276046	92
chr7	148275181	148278289	negative	chr7	148276644	148277844	1200
chr7	148275181	148278289	negative	chr7	148278206	148278258	52
chr7	148275181	148278289	negative	chr7	148275118	148275455	274
chr7	19110838	19114426	negative	chr7	19103952	19123978	3588
chr1	109274252	109276283	positive	chr1	109267055	109278866	2031
chr3	38542667	38545253	positive	chr3	38542009	38544722	2055
chr3	38722136	38726916	positive	chr3	38720150	38730375	4780
chr1	26093362	26098252	positive	chr1	26093919	26095271	1352
chr1	26093362	26098252	positive	chr1	26096614	26096695	81
chr1	26093362	26098252	positive	chr1	26097474	26098063	589
chr1	11787244	11792356	negative	chr1	11786744	11791883	4639
chr11	61861267	61864325	negative	chr11	61861503	61864188	2685
chr1	3327997	3332165	negative	chr1	3326451	3332528	4168
chr1	3320832	3323805	negative	chr1	3322248	3325771	1557
chr8	124846411	124849583	negative	chr8	124846911	124850120	2672
chr1	204292089	204297057	negative	chr1	204293782	204295203	1421
chr1	204292089	204297057	negative	chr1	204291976	204293097	1008
chr18	35116025	35119540	negative	chr18	35116880	35118575	1695
chr18	35116025	35119540	negative	chr18	35118968	35118978	10
chr15	98730276	98733546	negative	chr15	98727020	98736588	3270
chr6	118371111	118375243	negative	chr6	118370587	118373813	2702
chr6	118375982	118378689	negative	chr6	118377551	118377645	94
chr6	118375982	118378689	negative	chr6	118377993	118378851	696
chr7	35248510	35250513	negative	chr7	35246110	35259665	2003
chr7	35384702	35387715	positive	chr7	35384016	35387661	2959
chr11	10351197	10353153	positive	chr11	10349610	10353253	1956
chr17	55284102	55286538	positive	chr17	55281541	55288131	2436
chr16	1429664	1431004	positive	chr16	1425557	1435506	1340
chr6	85271170	85274346	negative	chr6	85272116	85275178	2230
chr6	85115847	85119694	negative	chr6	85109133	85120866	3847
chr6	85076801	85079105	negative	chr6	85076784	85079131	2304
chr6	85185897	85188288	negative	chr6	85185446	85187122	1225
chr22	19722445	19723659	negative	chr22	19713175	19725729	1214
chr4	4457066	4457929	negative	chr4	4455988	4459863	863
chr14	95431888	95432401	negative	chr14	95430997	95432462	513
chr9	96515463	96516013	negative	chr9	96511599	96516449	550
chr7	18829093	18830782	positive	chr7	18827682	18832721	1689
chr7	18834649	18835746	positive	chr7	18833041	18836226	1097
chr7	96075777	96076384	positive	chr7	96074581	96080782	607
chr7	96096967	96098368	positive	chr7	96096613	96099416	1401
chr7	96591763	96592262	negative	chr7	96588428	96593347	499
chr7	96495606	96496103	positive	chr7	96494204	96497837	497
chr7	96446093	96446679	positive	chr7	96445854	96446742	586
chr7	96136568	96137161	positive	chr7	96134341	96137664	593
chr7	96067218	96067717	negative	chr7	96065694	96068055	499
chr7	69860882	69862698	positive	chr7	69856226	69863103	1816
chr7	70181388	70184043	positive	chr7	70181425	70181482	57
chr7	70181388	70184043	positive	chr7	70182158	70185252	1885
chr7	70266849	70269110	positive	chr7	70266739	70270289	2261
chr6	100456252	100457191	positive	chr6	100452400	100471229	939
chr6	136323405	136326518	negative	chr6	136323082	136324184	779
chr6	136323405	136326518	negative	chr6	136324485	136327794	2033
chr1	95082985	95086305	negative	chr1	95082452	95085785	2800
chr1	95082985	95086305	negative	chr1	95086198	95086274	76
chr13	28567001	28570572	negative	chr13	28567705	28568081	376
chr13	28567001	28570572	negative	chr13	28568490	28570636	2082
chr14	53952860	53953781	negative	chr14	53942143	53961171	921
chr10	43086364	43087440	positive	chr10	43084573	43087866	1076
chr10	42951826	42953179	positive	chr10	42951289	42952801	975
chr7	84813318	84814830	positive	chr7	84812778	84817101	1512
chr12	114447407	114448589	negative	chr12	114447061	114452239	1182
chr14	23442404	23443714	positive	chr14	23441468	23444803	1310
chr2	166125467	166128447	negative	chr2	166124974	166131317	2980
chr2	165239324	165241479	negative	chr2	165237987	165242455	2155
chr21	37434074	37436355	positive	chr21	37431731	37437445	2281
chr15	92915626	92919248	negative	chr15	92916882	92917274	392
chr15	92915626	92919248	negative	chr15	92917597	92918739	1142
chr18	44714995	44717774	positive	chr18	44714509	44716558	1563
chr18	44825520	44827924	positive	chr18	44817720	44828654	2404
chr2	161370304	161372949	positive	chr2	161369003	161376132	2645
chr6	156646419	156649741	negative	chr6	156646750	156649381	2631
chr6	156952067	156955096	negative	chr6	156951756	156954541	2474
chr9	127661222	127662040	positive	chr9	127659595	127662227	818
chr5	88888241	88889994	negative	chr5	88866193	88891391	1753
chr4	23930438	23932069	positive	chr4	23929180	23933898	1631
chr22	46652708	46654203	negative	chr22	46652515	46654947	1495
chr10	95507959	95509585	positive	chr10	95508287	95511199	1298
chr1	214107252	214108737	positive	chr1	214105208	214108384	1132
chr3	42071738	42073225	negative	chr3	42071729	42074673	1487
chr17	57541317	57542812	negative	chr17	57540889	57546836	1495
chr2	108635931	108637600	negative	chr2	108636579	108638454	1021
chr20	44572530	44574028	negative	chr20	44572309	44574120	1498
chr1	225766688	225768183	positive	chr1	225766643	225770052	1495
chr17	73290906	73292358	negative	chr17	73289580	73292378	1452
chr11	12182278	12183702	negative	chr11	12181596	12183702	1424
chr20	47383832	47384912	negative	chr20	47383680	47384497	665
chr20	47383832	47384912	negative	chr20	47384818	47384910	92
chr3	186406052	186407543	negative	chr3	186406040	186407830	1491
chr2	20578534	20580046	positive	chr2	20576288	20580234	1512
chr7	130373108	130374619	negative	chr7	130372813	130375281	1511
chr20	17859199	17860694	negative	chr20	17857663	17860829	1495
chr6	108588605	108590079	negative	chr6	108585342	108590313	1474
chr6	46052763	46054264	negative	chr6	46048401	46054551	1501
chr6	43793027	43794540	negative	chr6	43791229	43794243	1216
chr21	28282996	28284445	negative	chr21	28281803	28284741	1449
chr11	8732154	8733661	negative	chr11	8728899	8734363	1507
chr1	203691843	203693678	negative	chr1	203692469	203694190	1209
chr6	17931749	17933261	negative	chr6	17929844	17936145	1512
chr4	128357618	128359090	negative	chr4	128357421	128359312	1472
chr4	47824449	47826035	positive	chr4	47823749	47825694	1245
chr22	27632266	27633748	negative	chr22	27632254	27634007	1482
chr1	91845179	91846674	negative	chr1	91843532	91847275	1495
chr7	82410305	82411792	positive	chr7	82410099	82412276	1487
chr5	126660201	126660551	negative	chr5	126660199	126660549	348
chrX	154364846	154368210	negative	chrX	154363940	154375298	3364
chr12	110928721	110931878	positive	chr12	110928305	110929282	561
chr12	110928721	110931878	positive	chr12	110929603	110930341	738
chr12	110928721	110931878	positive	chr12	110930748	110932329	1130
chr7	156791088	156791875	positive	chr7	156789070	156795047	787
chr10	42980637	42982237	positive	chr10	42979017	42982435	1600
chr10	43056442	43058441	positive	chr10	43055737	43058674	1999
chr15	78858670	78862041	negative	chr15	78858823	78859036	213
chr15	78858670	78862041	negative	chr15	78859388	78860797	1409
chr15	78858670	78862041	negative	chr15	78861169	78861514	345
chr15	78858670	78862041	negative	chr15	78861843	78862088	198
chr4	173446321	173451417	positive	chr4	173447656	173447672	16
chr4	173446321	173451417	positive	chr4	173448115	173449986	1871
chr4	173446321	173451417	positive	chr4	173450365	173452105	1052
chr4	119733901	119736734	negative	chr4	119734679	119740870	2055
chr7	95627539	95632269	positive	chr7	95627912	95630626	2714
chr7	95627539	95632269	positive	chr7	95630992	95631886	894
chr8	117729025	117733018	negative	chr8	117729283	117729299	16
chr8	117729025	117733018	negative	chr8	117729740	117730201	461
chr8	117729025	117733018	negative	chr8	117730555	117732327	1772
chr11	126408557	126413345	negative	chr11	126410214	126411153	939
chr11	126408557	126413345	negative	chr11	126412045	126413030	985
chr22	39289731	39293728	negative	chr22	39289263	39293528	3797
chr10	44260653	44262837	positive	chr10	44259186	44262481	1828
chr15	88400172	88403260	positive	chr15	88401176	88402149	973
chr15	88400172	88403260	positive	chr15	88402461	88402566	105
chr2	68876108	68881483	positive	chr2	68876377	68881781	5106
chr1	3420436	3425366	negative	chr1	3422405	3425064	2659
chr8	2032585	2038269	positive	chr8	2032629	2036482	3853
chr8	2032585	2038269	positive	chr8	2037395	2037854	459
chr15	78824549	78826724	negative	chr15	78825525	78826212	687
chr1	94086622	94088730	negative	chr1	94087217	94087413	196
chr1	94086622	94088730	negative	chr1	94087731	94087941	210
chr1	94080849	94083113	negative	chr1	94081414	94084961	1699
chr16	53775003	53777725	negative	chr16	53775166	53775370	204
chr16	53775003	53777725	negative	chr16	53775707	53776458	751
chr16	11639664	11641940	negative	chr16	11639662	11639705	41
chr16	11639664	11641940	negative	chr16	11640071	11641592	1521
chr11	95336602	95340141	positive	chr11	95336848	95340020	3172
chr1	212524624	212526476	negative	chr1	212525402	212531055	1074
chr6	140536592	140539681	positive	chr6	140536883	140539479	2596
chr1	178535954	178538076	negative	chr1	178536813	178539828	1263
chr1	178535954	178538076	negative	chr1	178536082	178536478	396
chr5	2011070	2012864	negative	chr5	2002934	2012171	1101
chr9	18361106	18364177	positive	chr9	18358879	18364130	3024
chr9	134365225	134367539	negative	chr9	134362595	134368506	2314
chr4	139558563	139561998	negative	chr4	139553954	139561198	2635
chr1	201354239	201358921	negative	chr1	201352012	201356871	2632
chr1	201354239	201358921	negative	chr1	201357313	201357629	316
chr22	17784911	17788092	positive	chr22	17784817	17797209	3181
chr6	131953740	131956534	negative	chr6	131946892	131956481	2741
chr17	45812455	45814145	negative	chr17	45812245	45815488	1690
chr20	22401875	22405162	positive	chr20	22400689	22407895	3287
chr17	8672003	8676961	positive	chr17	8672342	8672677	335
chr17	8672003	8676961	positive	chr17	8673563	8676219	2656
chr17	8672003	8676961	positive	chr17	8676525	8676536	11
chr2	41954172	41958322	negative	chr2	41954165	41956800	2628
chr2	41954172	41958322	negative	chr2	41957197	41958865	1125
chr2	41962883	41968660	positive	chr2	41963100	41968697	5560
chr8	132412899	132415642	positive	chr8	132410161	132416329	2743
chr14	28773572	28776010	negative	chr14	28751012	28779491	2438
chr20	57155027	57159433	positive	chr20	57155245	57155313	68
chr20	57155027	57159433	positive	chr20	57155646	57157859	2213
chr20	57155027	57159433	positive	chr20	57158184	57158802	618
chr20	57155027	57159433	positive	chr20	57159315	57159418	103
chr4	6768297	6773550	negative	chr4	6767651	6771484	3187
chr4	6768297	6773550	negative	chr4	6771908	6773692	1642
chr5	1839187	1842678	positive	chr5	1839165	1843687	3491
chr6	125583410	125586330	negative	chr6	125583755	125586524	2575
chr12	55656493	55661896	positive	chr12	55659690	55660158	468
chr12	55656493	55661896	positive	chr12	55656317	55659320	2827
chr16	89332390	89337847	negative	chr16	89331589	89333226	836
chr16	89332390	89337847	negative	chr16	89333780	89336806	3026
chr16	89332390	89337847	negative	chr16	89337208	89337429	221
chr2	221102141	221106735	negative	chr2	221102135	221103060	919
chr2	221102141	221106735	negative	chr2	221103404	221105273	1869
chr2	221102141	221106735	negative	chr2	221105618	221107048	1117
chr6	159124757	159127812	positive	chr6	159125369	159127299	1930
chr15	44184350	44188660	negative	chr15	44185819	44185919	100
chr15	44184350	44188660	negative	chr15	44186238	44187564	1326
chr2	156399275	156401759	negative	chr2	156398673	156403771	2484
chr6	17224533	17228487	negative	chr6	17225193	17226034	841
chr6	17224533	17228487	negative	chr6	17226610	17227624	1014
chr6	17224533	17228487	negative	chr6	17228196	17228242	46
chr1	53120606	53125383	positive	chr1	53121201	53121476	275
chr1	53120606	53125383	positive	chr1	53121853	53125973	3530
chr14	53618853	53621972	negative	chr14	53618979	53624923	2993
chr22	23304235	23307987	negative	chr22	23304744	23308183	3243
chr11	117219798	117223151	negative	chr11	117216734	117222643	2845
chr17	17566289	17571268	negative	chr17	17566771	17571646	4497
chr2	105485960	105491174	positive	chr2	105485465	105488826	2866
chr2	105485960	105491174	positive	chr2	105489447	105491258	1727
chr8	118023058	118027480	negative	chr8	118022704	118024446	1388
chr8	118023058	118027480	negative	chr8	118024956	118028608	2524
chr4	123782432	123787528	negative	chr4	123782043	123789477	5096
chr14	41284708	41286219	negative	chr14	41284619	41286457	1511
chr7	98613036	98614587	negative	chr7	98612444	98614910	1551
chr22	45216144	45217522	negative	chr22	45215221	45216933	789
chr20	64161330	64162810	positive	chr20	64153955	64170838	1480
chr5	141040616	141042019	positive	chr5	141039079	141043436	1403
chr6	39087827	39089133	positive	chr6	39080979	39093924	1306
chr17	66828982	66830435	positive	chr17	66828832	66832454	1453
chr15	74291004	74292205	positive	chr15	74290873	74294437	1201
chr14	97580595	97581714	negative	chr14	97580124	97582247	1119
chr17	32261589	32262680	negative	chr17	32260997	32263296	1091
chr3	38805250	38806780	positive	chr3	38804575	38807808	1530
chr20	38691862	38693085	positive	chr20	38692285	38694163	800
chr17	34703087	34704522	negative	chr17	34701725	34704535	1435
chr15	77752724	77754277	negative	chr15	77749205	77757360	1553
chr3	127162686	127163576	negative	chr3	127162607	127163773	890
chr13	99795793	99797097	negative	chr13	99795673	99800127	1304
chr20	36344071	36345382	negative	chr20	36343282	36345754	1311
chr16	48719911	48721111	negative	chr16	48717524	48721167	1200
chr15	73346440	73347364	negative	chr15	73343249	73349529	924
chr15	65952193	65953129	negative	chr15	65952292	65955445	837
chr5	175321800	175322504	negative	chr5	175321380	175322518	704
chr1	210726156	210727575	negative	chr1	210724393	210729358	1419
chr7	30671349	30672716	negative	chr7	30671931	30673217	785
chr16	23026219	23027558	negative	chr16	23025492	23027800	1339
chr1	11473171	11474305	negative	chr1	11472720	11481527	1134
chr18	78712707	78713772	negative	chr18	78712756	78715214	1016
chr4	173655580	173658063	negative	chr4	173655861	173656684	823
chr4	173655580	173658063	negative	chr4	173656992	173658620	1071
chr5	154522049	154525571	negative	chr5	154521765	154524208	2159
chr5	154522049	154525571	negative	chr5	154524843	154524956	113
chr9	86806408	86811130	negative	chr9	86806964	86808582	1618
chr9	86806408	86811130	negative	chr9	86809197	86810768	1571
chr18	45465809	45466660	negative	chr18	45464367	45467162	851

## Sheet: Supplementary_Table_S2
Supplementary Table S2: Overlapositive between Mouse CRMCs and VISTA elements
VISTA elements chromsome	VISTA elements start	VISTA elements end	VISTA elements type	CRMCs chromsome	CRMCs start	CRMCs end	Number of overlapping basepairs (bps)
chr1	52079533	52080137	negative	chr1	52074425	52087852	604
chr15	52334869	52335444	negative	chr15	52331881	52336794	575
chr12	111142738	111143613	positive	chr12	111142522	111143023	285
chr3	137783219	137786437	positive	chr3	137782913	137785338	2119
chr12	104939330	104940069	negative	chr12	104937828	104942187	739
chr14	61004739	61005741	positive	chr14	61002867	61006016	1002
chr4	140218145	140219643	negative	chr4	140217728	140218875	730
chr8	46770571	46772246	positive	chr8	46772191	46772260	55
chr8	46770571	46772246	positive	chr8	46771540	46771756	216
chr4	89426411	89429104	positive	chr4	89425089	89429294	2693
chr14	61005067	61005254	negative	chr14	61002867	61006016	187
chr12	99338620	99341271	positive	chr12	99338623	99346689	2648
chr18	33552065	33554381	positive	chr18	33551993	33553950	1885
chr12	44402519	44405770	positive	chr12	44400523	44406206	3251
chr15	99807076	99809694	positive	chr15	99804897	99808793	1717
chr18	75501597	75505830	positive	chr18	75492760	75510120	4233
chr3	88138105	88141065	negative	chr3	88137069	88154012	2960
chr6	141294807	141295982	negative	chr6	141291579	141297308	1175
chr8	84728902	84732705	positive	chr8	84715567	84745931	3803
chr2	167842374	167845654	negative	chr2	167841238	167855450	3280
chr4	135205845	135207207	negative	chr4	135200981	135207237	1362
chr1	181255937	181259663	negative	chr1	181254065	181260508	3726
chr8	80501065	80501915	negative	chr8	80495484	80503345	850
chr17	11085724	11088280	negative	chr17	11086448	11088642	1832
chr17	11085724	11088280	negative	chr17	11085792	11085804	12
chr2	4339658	4341457	positive	chr2	4339500	4342693	1799
chr9	61600844	61603666	positive	chr9	61601906	61604134	1760
chr2	12065185	12068019	positive	chr2	12064891	12069075	2834
chr15	37052172	37055037	negative	chr15	37052141	37055919	2865
chr18	82887629	82890860	negative	chr18	82886891	82897479	3231
chr5	78283386	78285475	positive	chr5	78283504	78285850	1971
chr18	61608402	61611100	positive	chr18	61609173	61612900	1927
chr2	174856549	174860580	positive	chr2	174847538	174861899	4031
chr5	93131077	93135726	positive	chr5	93129161	93138805	4649
chr8	103077237	103078991	positive	chr8	103076518	103079134	1754
chr13	3741069	3744545	positive	chr13	3741038	3744677	3476
chr13	111952900	111955571	positive	chr13	111953695	111954995	1300
chr10	24493263	24494942	negative	chr10	24488951	24495107	1679
chr7	142568912	142573912	positive	chr7	142561032	142583134	5000
chr6	52442617	52444529	positive	chr6	52441152	52451359	1912
chr5	5007239	5009906	positive	chr5	5005492	5009913	2667
chr7	142551566	142554813	positive	chr7	142545770	142560685	3247
chr11	54056663	54059415	positive	chr11	54051679	54065083	2752
chr10	86294227	86297417	positive	chr10	86292223	86311010	3190
chr9	46118249	46121546	negative	chr9	46118788	46120888	2100
chr2	71418479	71422071	positive	chr2	71417973	71426127	3592
chr11	26489088	26491733	positive	chr11	26487938	26491756	2645
chr2	155050090	155052094	negative	chr2	155044754	155058196	2004
chr6	98112394	98114832	positive	chr6	98104581	98115357	2438
chr8	99550507	99551513	negative	chr8	99548693	99552719	1006
chr11	62983404	62986950	positive	chr11	62980977	62987071	3546
chr19	53715569	53717446	positive	chr19	53713716	53718056	1877
chr10	59442760	59444333	negative	chr10	59433024	59443676	916
chr11	65208855	65210457	positive	chr11	65199336	65213057	1602
chr13	73298274	73300313	positive	chr13	73294992	73311840	2039
chr9	64044784	64046949	positive	chr9	64046205	64046484	279
chr9	64044784	64046949	positive	chr9	64042558	64045867	1083
chr8	33903821	33907069	positive	chr8	33901348	33907318	3248
chr8	95426508	95428314	positive	chr8	95425549	95428793	1806
chr3	152303123	152305850	positive	chr3	152302558	152306983	2727
chr15	63065702	63067611	positive	chr15	63064453	63067845	1909
chr10	56979108	56981816	positive	chr10	56977490	56983379	2708
chr2	172861962	172864167	positive	chr2	172859486	172869065	2205
chr18	33291250	33294218	positive	chr18	33291010	33294852	2968
chr5	122092218	122094768	positive	chr5	122092210	122095374	2550
chr12	83072395	83074413	positive	chr12	83066964	83075611	2018
chr7	112297825	112299422	positive	chr7	112296867	112302482	1597
chr4	132075516	132079227	positive	chr4	132065317	132081445	3711
chr17	29433661	29435358	positive	chr17	29433551	29443378	1697
chr17	73022163	73024151	positive	chr17	73022139	73027743	1988
chr15	83638828	83640718	positive	chr15	83632816	83662739	1890
chr11	65648906	65651643	positive	chr11	65649752	65650329	577
chr11	65648906	65651643	positive	chr11	65650763	65651757	880
chr3	20144419	20146014	positive	chr3	20140746	20149209	1595
chr10	45228613	45231786	positive	chr10	45227342	45235183	3173
chr1	58952904	58956413	negative	chr1	58952448	58965112	3509
chr17	12789717	12793070	positive	chr17	12789171	12796885	3353
chr17	35719853	35721785	positive	chr17	35716261	35724207	1932
chr15	84217537	84220713	positive	chr15	84217490	84222037	3176
chr2	173034798	173036840	positive	chr2	173014211	173039931	2042
chr3	102062054	102063652	negative	chr3	102061873	102063712	1598
chr6	122392605	122396323	positive	chr6	122390352	122395463	2858
chr11	32250452	32252344	negative	chr11	32207419	32252300	1848
chr3	100437197	100440090	negative	chr3	100436574	100442057	2893
chr8	120370900	120372676	positive	chr8	120368331	120379940	1776
chr9	67040666	67043521	positive	chr9	67019914	67052684	2855
chr11	32245270	32246411	positive	chr11	32207419	32252300	1141
chr11	46201358	46203267	positive	chr11	46198488	46206431	1909
chr12	12179096	12179918	positive	chr12	12177621	12182489	822
chr15	66824301	66827162	positive	chr15	66822293	66828840	2861
chr15	67142033	67143636	negative	chr15	67139747	67147837	1603
chr15	77036640	77038764	positive	chr15	77035985	77038776	2124
chr16	92427453	92430131	positive	chr16	92420951	92429334	1881
chr17	7268493	7269968	positive	chr17	7258144	7272149	1475
chr18	56896918	56898991	positive	chr18	56895635	56898433	1515
chr1	187907529	187909056	positive	chr1	187907191	187911379	1527
chr1	133549313	133550886	negative	chr1	133547633	133551355	1573
chr16	92340500	92342017	positive	chr16	92340194	92342381	1517
chr10	14463664	14464562	positive	chr10	14461907	14466439	898
chr1	189187274	189188601	positive	chr1	189184405	189192859	1327
chr12	69757409	69759262	positive	chr12	69755747	69760490	1853
chr6	72215186	72218828	positive	chr6	72210881	72220594	3642
chr11	86586196	86587829	positive	chr11	86575825	86588546	1633
chr4	13831422	13834010	negative	chr4	13829138	13839511	2588
chr5	132229152	132230360	positive	chr5	132226663	132237551	1208
chr13	46571320	46574349	positive	chr13	46568120	46573611	2291
chr11	57650678	57652744	negative	chr11	57646557	57655076	2066
chr1	184041270	184042762	positive	chr1	184029815	184044747	1492
chr5	32065704	32067172	negative	chr5	32062610	32068074	1468
chr8	27106327	27108431	positive	chr8	27105576	27108655	2104
chr5	74361269	74363561	positive	chr5	74359918	74367219	2292
chr10	20484902	20488767	positive	chr10	20486300	20494368	2467
chr10	20484902	20488767	positive	chr10	20485675	20485799	124
chr11	95355809	95358196	negative	chr11	95347372	95361200	2387
chr3	104596935	104600599	positive	chr3	104598286	104602207	2313
chr5	120135778	120136934	positive	chr5	120130583	120137766	1156
chr4	120391603	120393946	positive	chr4	120391349	120393120	1517
chr11	77422469	77424441	positive	chr11	77423089	77429197	1352
chr1	67794929	67796464	positive	chr1	67794828	67797966	1535
chr8	125217043	125219851	positive	chr8	125216391	125222343	2808
chr8	31942005	31944993	positive	chr8	31938631	31945198	2988
chr18	80330119	80332361	positive	chr18	80329266	80331993	1874
chr1	154033856	154034857	negative	chr1	154030879	154035576	1001
chr11	11956742	11957743	positive	chr11	11957136	11967699	607
chr2	38535055	38537083	negative	chr2	38532371	38542996	2028
chr2	152817372	152818197	negative	chr2	152815082	152834248	825
chr3	60602211	60603664	negative	chr3	60550239	60631853	1453
chr3	100482353	100482938	negative	chr3	100482087	100491421	585
chr4	119019151	119020076	positive	chr4	119018005	119020075	924
chr6	120174234	120175208	negative	chr6	120173346	120178001	974
chr7	80445068	80446500	positive	chr7	80441882	80448260	1432
chr7	80788938	80790184	positive	chr7	80788084	80792747	1246
chr8	77987315	77989135	positive	chr8	77987106	77989207	1820
chr18	78335782	78336542	positive	chr18	78330754	78346266	760
chr7	125764047	125765353	positive	chr7	125764550	125765362	803
chr11	11961856	11962621	positive	chr11	11957136	11967699	765
chr13	34827566	34828899	positive	chr13	34826515	34829196	1333
chr2	114123388	114123882	positive	chr2	114122807	114123917	494
chr7	143112060	143112968	positive	chr7	143105664	143113020	908
chr5	21329154	21331111	positive	chr5	21328709	21333601	1957
chr5	92627753	92628377	positive	chr5	92627170	92635116	624
chr9	70834536	70835234	positive	chr9	70834389	70835061	525
chr15	79323554	79324112	negative	chr15	79322192	79326530	558
chr13	41643212	41644683	positive	chr13	41632420	41646665	1471
chr13	43195920	43197079	negative	chr13	43193174	43198103	1159
chr2	32127730	32128586	positive	chr2	32127606	32133110	856
chr19	46618498	46619738	negative	chr19	46614623	46626462	1240
chr8	120292012	120294793	positive	chr8	120291592	120297804	2781
chr10	80773811	80774999	positive	chr10	80772326	80775512	1188
chr11	57962140	57963143	negative	chr11	57962038	57966243	1003
chr9	62414649	62415677	positive	chr9	62412586	62422166	1028
chr9	63108235	63110238	negative	chr9	63108700	63113128	1538
chr11	68623475	68624174	positive	chr11	68622659	68626350	699
chr18	76221908	76222726	negative	chr18	76221171	76223160	818
chr14	25524623	25526558	negative	chr14	25520030	25551927	1935
chr11	45805317	45806045	negative	chr11	45805319	45811750	726
chr10	43746138	43746678	positive	chr10	43745282	43746695	540
chr13	42258101	42259051	positive	chr13	42255767	42264436	950
chr8	78001608	78002512	negative	chr8	78000448	78005656	904
chr2	32908279	32909524	negative	chr2	32903248	32915415	1245
chr8	121170103	121171139	positive	chr8	121170087	121179260	1036
chr6	99251427	99252239	negative	chr6	99251051	99282095	812
chr17	48436330	48438535	positive	chr17	48430205	48439713	2205
chr14	63062164	63063066	positive	chr14	63061330	63062789	625
chr14	63367789	63369845	positive	chr14	63360850	63392069	2056
chr6	117279209	117280409	positive	chr6	117278860	117282653	1200
chr3	98855051	98855630	negative	chr3	98855030	98858966	579
chr9	47376512	47377360	positive	chr9	47376532	47377352	820
chr17	43329588	43330220	negative	chr17	43329564	43330553	632
chr5	38509268	38509899	positive	chr5	38509264	38510509	631
chr2	115962485	115963540	negative	chr2	115960375	115966672	1055
chr6	136467244	136469677	negative	chr6	136465587	136474260	2433
chr18	75502363	75503667	positive	chr18	75492760	75510120	1304
chr12	85454400	85456289	positive	chr12	85451442	85459324	1889
chr4	57845561	57847767	positive	chr4	57844579	57848461	2206
chr7	103858636	103859881	negative	chr7	103858576	103862603	1245
chr11	87422350	87423713	positive	chr11	87422035	87424857	1363
chr13	28717646	28719441	positive	chr13	28717250	28723418	1795
chr16	34049640	34050680	positive	chr16	34045702	34055271	1040
chr19	21274084	21274843	positive	chr19	21269770	21288194	759
chr2	18046233	18047055	negative	chr2	18022644	18067499	822
chr2	152399091	152399726	positive	chr2	152393908	152400238	635
chr1	90246249	90247693	negative	chr1	90246739	90254376	954
chr17	49690781	49691948	positive	chr17	49690206	49698554	1167
chr4	66894392	66895290	positive	chr4	66893734	66897186	898
chr10	94565716	94566171	positive	chr10	94565137	94566914	455
chr2	124920073	124920726	negative	chr2	124918567	124921354	653
chr2	59828773	59829361	positive	chr2	59826267	59832711	588
chr9	63131587	63133435	negative	chr9	63128792	63153554	1848
chr2	172430534	172431364	negative	chr2	172429038	172434600	830
chr7	16404746	16406411	negative	chr7	16398260	16408543	1665
chr18	32541944	32543241	positive	chr18	32541083	32547214	1297
chr12	52228848	52229426	positive	chr12	52227834	52229855	578
chr12	71227292	71228476	negative	chr12	71224700	71237779	1184
chr12	88983898	88984926	positive	chr12	88983787	88985420	1028
chr2	145888311	145888756	negative	chr2	145879457	145889838	445
chr9	103679109	103679657	positive	chr9	103675604	103681351	548
chr18	68058776	68059713	positive	chr18	68051636	68059664	888
chr5	115266986	115267561	negative	chr5	115265124	115269435	575
chr4	95317529	95318734	positive	chr4	95317098	95320072	1205
chr3	145964099	145964929	positive	chr3	145962967	145964974	830
chr10	96708320	96708857	positive	chr10	96705153	96709012	537
chr1	90288936	90290388	negative	chr1	90286397	90294141	1452
chr4	141536761	141537859	negative	chr4	141527078	141539825	1098
chr4	155234679	155236167	positive	chr4	155230417	155238787	1488
chr2	30654264	30656448	negative	chr2	30654110	30655758	1494
chr16	18554168	18557637	positive	chr16	18543797	18557386	3218
chr8	121667955	121670941	positive	chr8	121667901	121669714	1759
chr8	121667955	121670941	positive	chr8	121670069	121671260	872
chr19	47908459	47910596	positive	chr19	47907049	47915700	2137
chr15	85505930	85509606	positive	chr15	85509206	85509932	400
chr15	85505930	85509606	positive	chr15	85504897	85508663	2733
chr5	113151952	113154228	positive	chr5	113150472	113160580	2276
chr4	107602048	107604613	negative	chr4	107602431	107616325	2182
chr4	133116592	133118424	negative	chr4	133111011	133119832	1832
chr8	121283047	121284421	negative	chr8	121283042	121287902	1374
chr12	86810598	86813301	negative	chr12	86810171	86811141	543
chr12	86810598	86813301	negative	chr12	86811534	86819375	1767
chr2	28524359	28526946	positive	chr2	28517156	28541185	2587
chr8	121665198	121666118	negative	chr8	121665202	121666512	916
chr11	116319003	116319995	negative	chr11	116318082	116320692	992
chr14	34194121	34196050	positive	chr14	34186183	34204592	1929
chr9	106382995	106385663	negative	chr9	106383184	106385664	2479
chr2	166352865	166354821	negative	chr2	166351554	166355355	1956
chr2	153560290	153561940	negative	chr2	153559411	153562209	1650
chr9	106416951	106418793	negative	chr9	106416123	106422363	1842
chr3	52401126	52402130	negative	chr3	52399275	52402874	1004
chr2	167569881	167571243	negative	chr2	167568496	167571333	1362
chr4	89399831	89406701	negative	chr4	89404139	89407174	2562
chr4	89399831	89406701	negative	chr4	89399609	89400830	999
chr4	89399831	89406701	negative	chr4	89402832	89403768	936
chr4	89399831	89406701	negative	chr4	89401253	89401813	560
chr4	89431716	89439478	negative	chr4	89430949	89435702	3986
chr4	89431716	89439478	negative	chr4	89436045	89437377	1332
chr4	89439184	89446556	negative	chr4	89443438	89448748	3118
chr4	89439184	89446556	negative	chr4	89438335	89442922	3738
chr4	89446082	89452900	negative	chr4	89443438	89448748	2666
chr4	89446082	89452900	negative	chr4	89450495	89453062	2405
chr4	89446082	89452900	negative	chr4	89449482	89449926	444
chr4	89452132	89455541	negative	chr4	89455324	89455515	191
chr16	15054450	15055590	negative	chr16	15048231	15056960	1140
chr16	15194413	15196116	positive	chr16	15191689	15196154	1703
chr14	45943840	45945127	positive	chr14	45943826	45946470	1287
chr14	46223997	46224959	negative	chr14	46220817	46225149	962
chr14	46247450	46249128	negative	chr14	46246044	46250788	1678
chr14	46610670	46611777	positive	chr14	46610205	46617328	1107
chr5	20493774	20494889	positive	chr5	20491834	20494965	1115
chr5	20950023	20950986	negative	chr5	20947654	20956616	963
chr5	21495900	21497355	negative	chr5	21495301	21502382	1455
chr5	24730554	24731843	positive	chr5	24729149	24734761	1289
chr5	92997267	92998294	positive	chr5	92996165	93001839	1027
chr6	4483463	4485322	positive	chr6	4482753	4487162	1859
chr6	4488993	4490635	negative	chr6	4487561	4492014	1642
chr6	4553537	4555066	positive	chr6	4550287	4558897	1529
chr6	50810700	50811821	negative	chr6	50797312	50814325	1121
chr6	50821119	50823589	positive	chr6	50821018	50827855	2470
chr6	50924548	50926237	positive	chr6	50923278	50927859	1689
chr6	50956956	50958238	positive	chr6	50954871	50958291	1282
chr6	50981071	50982330	positive	chr6	50977633	50985695	1259
chr6	50983967	50984810	positive	chr6	50977633	50985695	843
chr6	51051772	51053273	positive	chr6	51050202	51058717	1501
chr6	51104235	51105195	negative	chr6	51102666	51109371	960
chr6	51172427	51173473	negative	chr6	51166739	51187321	1046
chr6	51333774	51334476	negative	chr6	51329260	51334706	702
chr6	51361843	51362696	negative	chr6	51358295	51366387	853
chr6	51857235	51858614	positive	chr6	51846005	51872383	1379
chr14	21853194	21853685	negative	chr14	21852939	21854360	491
chr14	23486013	23486602	negative	chr14	23483863	23488382	589
chr14	23493824	23494811	negative	chr14	23491149	23497736	987
chr14	23520146	23521598	positive	chr14	23519982	23530949	1452
chr2	4297327	4301456	positive	chr2	4296887	4303891	4129
chr2	4348338	4349353	positive	chr2	4347861	4349419	1015
chr2	4361908	4362689	positive	chr2	4360778	4363777	781
chr2	4556144	4557875	positive	chr2	4554261	4563737	1731
chr2	4587585	4588762	positive	chr2	4573774	4621605	1177
chr2	4882644	4883763	negative	chr2	4878898	4884778	1119
chr5	37818652	37819645	positive	chr5	37809043	37833373	993
chr5	37825669	37829220	positive	chr5	37809043	37833373	3551
chr5	37901106	37902493	positive	chr5	37889269	37904237	1387
chr5	37917742	37918594	positive	chr5	37915562	37919988	852
chr5	37967623	37969196	positive	chr5	37966454	37970712	1573
chr1	192789593	192791084	negative	chr1	192777976	192790876	1283
chr1	192851640	192852457	negative	chr1	192849592	192863419	817
chr3	121953542	121954391	negative	chr3	121952483	121956628	849
chr3	122047471	122049247	positive	chr3	122041404	122052042	1776
chr3	122292915	122294267	negative	chr3	122287642	122294332	1352
chr11	88180548	88181652	negative	chr11	88179686	88185355	1104
chr11	88274079	88276075	positive	chr11	88272375	88281314	1996
chr11	88527850	88529479	negative	chr11	88526479	88530786	1629
chr11	88554791	88555816	negative	chr11	88547148	88556648	1025
chr19	58371922	58373062	positive	chr19	58371739	58374957	1140
chr19	59267128	59268278	positive	chr19	59259077	59268361	1150
chr19	60015442	60016837	positive	chr19	60014580	60017100	1395
chr6	143297273	143298460	negative	chr6	143291913	143300121	1187
chr6	143437339	143439026	positive	chr6	143436144	143441482	1687
chr6	144944642	144946014	negative	chr6	144944638	144948978	1372
chr15	62902694	62903900	positive	chr15	62902347	62904838	1206
chr15	63193937	63194788	positive	chr15	63193855	63196157	851
chr13	118515838	118517025	positive	chr13	118516669	118517083	356
chr16	15084592	15085708	positive	chr16	15083392	15087715	1116
chr16	15294470	15296046	positive	chr16	15293593	15296129	1576
chr4	89421046	89425353	negative	chr4	89420910	89423189	2143
chr4	89421046	89425353	negative	chr4	89424345	89424593	248
chr6	89034676	89036253	negative	chr6	89031881	89041070	1577
chr3	51778044	51779171	negative	chr3	51776901	51779735	1127
chr3	88238232	88239375	positive	chr3	88223557	88239829	1143
chr10	8968318	8968915	negative	chr10	8967066	8970905	597
chr4	140010918	140012273	negative	chr4	140009651	140012670	1355
chr7	75909983	75910682	positive	chr7	75909751	75911248	699
chr1	59340862	59342046	positive	chr1	59340191	59343022	1184
chr12	102697627	102698772	positive	chr12	102689346	102699625	1145
chr3	28491069	28491909	positive	chr3	28480666	28495385	840
chr8	126536388	126537692	negative	chr8	126535636	126537733	1304
chr12	51503958	51505351	negative	chr12	51502556	51512662	1393
chr17	63117691	63118770	negative	chr17	63098217	63120202	1079
chr11	98496959	98498735	positive	chr11	98496697	98500238	1776
chr1	132332670	132334462	positive	chr1	132329604	132340572	1792
chr12	54532609	54534941	negative	chr12	54532270	54539729	2332
chr4	32530396	32532759	positive	chr4	32528598	32543182	2363
chr2	75422202	75424576	positive	chr2	75420426	75426693	2374
chr9	49961402	49962403	negative	chr9	49956605	49964164	1001
chr18	38143982	38145288	negative	chr18	38140742	38150275	1306
chr12	84175691	84176743	positive	chr12	84170637	84182336	1052
chr7	132807589	132808550	negative	chr7	132800576	132819755	961
chr3	9346755	9348294	positive	chr3	9342603	9349447	1539
chr18	76160386	76161964	negative	chr18	76159779	76162141	1578
chr1	86487174	86488752	negative	chr1	86486230	86493164	1578
chr10	122912068	122914080	negative	chr10	122909618	122915828	2012
chr2	26132283	26133723	positive	chr2	26129846	26135547	1440
chr1	135199049	135199949	negative	chr1	135198034	135200005	900
chr7	19319407	19320266	positive	chr7	19319416	19322106	850
chr11	94880928	94883811	positive	chr11	94869414	94885332	2883
chr10	120551958	120553597	positive	chr10	120544081	120554692	1639
chr15	79949937	79952465	positive	chr15	79948154	79953972	2528
chr1	74097952	74100043	negative	chr1	74094100	74110343	2091
chr1	133491869	133494061	positive	chr1	133490779	133495731	2192
chr3	97941911	97942887	positive	chr3	97941298	97943491	976
chr9	37053339	37055278	positive	chr9	37052187	37060294	1939
chr11	114829428	114830881	negative	chr11	114825982	114830928	1453
chr6	121087142	121088146	positive	chr6	121080923	121089323	1004
chr8	25465342	25466614	negative	chr8	25460200	25470186	1272
chr4	119238785	119240197	negative	chr4	119229975	119243059	1412
chr8	119798044	119799111	negative	chr8	119786931	119799245	1067
chr17	45885692	45887732	positive	chr17	45882755	45889894	2040
chr5	111508634	111510493	positive	chr5	111508479	111511156	1859
chr8	25439932	25441457	positive	chr8	25439164	25444478	1525
chr2	129038130	129040038	negative	chr2	129034874	129041334	1908
chr16	21310389	21311695	positive	chr16	21307552	21313946	1306
chr7	143153813	143155333	negative	chr7	143141655	143157389	1520
chr13	118850473	118851390	positive	chr13	118849190	118851621	917
chr13	118893846	118894760	negative	chr13	118892425	118897689	914
chr7	129743441	129744988	positive	chr7	129741807	129746831	1547
chr7	130059548	130061335	negative	chr7	130056794	130065096	1787
chr8	25342689	25344335	positive	chr8	25342278	25345047	1646
chr8	25543011	25545762	positive	chr8	25541273	25547457	2751
chr1	56286330	56287543	positive	chr1	56285715	56292405	1213
chr1	192784315	192784989	negative	chr1	192777976	192790876	674
chr1	192806324	192807093	negative	chr1	192805930	192807174	769
chr5	110898210	110898771	negative	chr5	110898040	110898828	561
chr5	111577305	111578296	positive	chr5	111576595	111579616	991
chr5	111601262	111602739	positive	chr5	111592836	111603440	1477
chr13	48716450	48718010	negative	chr13	48714329	48718171	1560
chr11	111563100	111564002	positive	chr11	111563117	111564015	885
chr11	111568522	111569439	positive	chr11	111565919	111569808	917
chr11	111627111	111628109	negative	chr11	111627135	111629087	974
chr11	111647327	111648996	negative	chr11	111647347	111649283	1649
chr11	111666051	111667477	negative	chr11	111665856	111667575	1426
chr11	111781021	111781954	negative	chr11	111780216	111784110	933
chr11	111961102	111962964	negative	chr11	111957554	111965096	1862
chr11	112411865	112413667	positive	chr11	112411747	112414839	1802
chr11	112780251	112781039	positive	chr11	112768940	112790593	788
chr11	113013633	113014961	positive	chr11	113012988	113018758	1328
chr11	113045851	113046517	negative	chr11	113042374	113048140	666
chr3	35102311	35103774	negative	chr3	35099941	35115712	1463
chr3	35340406	35342017	negative	chr3	35338899	35344204	1611
chr15	61157637	61158731	positive	chr15	61156804	61166158	1094
chr15	60852996	60854287	positive	chr15	60850751	60856335	1291
chr15	63674837	63676253	negative	chr15	63674831	63677114	1416
chr2	160244493	160245157	positive	chr2	160244483	160245203	664
chr1	192798093	192800700	positive	chr1	192798094	192801606	2606
chr13	15664354	15665305	positive	chr13	15657938	15671183	951
chr13	16011020	16012852	negative	chr13	16003564	16016682	1832
chr17	44722114	44723789	positive	chr17	44721309	44727517	1675
chr8	89002204	89004697	negative	chr8	88999773	89004704	2493
chr1	11026040	11028544	negative	chr1	11023885	11029566	2504
chr1	12614812	12617322	negative	chr1	12612480	12619183	2510
chr1	33989736	33992240	negative	chr1	33988146	33995630	2504
chr2	57341949	57344456	positive	chr2	57341807	57345949	2507
chr2	65992128	65994633	negative	chr2	65992543	65997950	2090
chr2	125491395	125493910	negative	chr2	125491860	125493402	1542
chr2	137852330	137854841	positive	chr2	137849665	137858076	2511
chr2	166440620	166443127	positive	chr2	166437888	166442436	1816
chr3	70311300	70313815	negative	chr3	70311835	70313121	1286
chr4	89468919	89471433	negative	chr4	89469461	89471445	1972
chr5	99367893	99370406	positive	chr5	99368819	99369676	857
chr5	102373255	102375763	positive	chr5	102373191	102376285	2508
chr6	99886863	99889372	negative	chr6	99883971	99890417	2509
chr6	101279930	101282506	negative	chr6	101277065	101285231	2576
chr7	51770962	51773465	positive	chr7	51769808	51774404	2503
chr7	51968458	51970961	negative	chr7	51963538	51985333	2503
chr7	108796607	108799113	positive	chr7	108796343	108797956	1349
chr9	68794558	68797064	negative	chr9	68793619	68801475	2506
chr10	36483581	36486087	positive	chr10	36479797	36486672	2506
chr10	87868234	87870738	positive	chr10	87852643	87880964	2504
chr10	98683082	98685589	negative	chr10	98681672	98688673	2507
chr10	122768032	122770538	negative	chr10	122766406	122771554	2506
chr13	63625944	63628451	positive	chr13	63625816	63628743	2507
chr15	35532217	35534804	positive	chr15	35531773	35536960	2587
chr18	68909329	68911841	positive	chr18	68903987	68911851	2512
chr1	54904981	54908576	negative	chr1	54905192	54908682	3384
chr1	162074031	162077560	positive	chr1	162073970	162077992	3529
chr1	162830457	162833967	positive	chr1	162830929	162835294	3038
chr2	33875330	33878839	positive	chr2	33872548	33881710	3509
chr2	59597936	59601449	positive	chr2	59597796	59604750	3513
chr4	5796827	5800336	positive	chr4	5792928	5802745	3509
chr4	32301903	32305410	positive	chr4	32295142	32307959	3507
chr5	115488390	115491906	negative	chr5	115485377	115494893	3516
chr7	110162809	110166321	positive	chr7	110161386	110166718	3512
chr7	68127362	68130866	negative	chr7	68126393	68154579	3504
chr7	83811918	83815428	positive	chr7	83808270	83816424	3510
chr9	41889010	41892513	positive	chr9	41889848	41892847	2665
chr9	41889010	41892513	positive	chr9	41888530	41889541	531
chr9	109892964	109896468	negative	chr9	109883073	109898985	3504
chr13	21973105	21976611	negative	chr13	21973511	21975561	2050
chr13	21973105	21976611	negative	chr13	21973104	21973134	29
chr13	60145681	60149199	positive	chr13	60141561	60150975	3518
chr17	47988296	47991797	positive	chr17	47989607	47991014	1407
chr17	29462413	29466116	positive	chr17	29462300	29466281	3703
chr1	166047478	166050879	positive	chr1	166046845	166050174	2696
chr10	79839861	79842369	negative	chr10	79839843	79841597	1736
chr10	79839861	79842369	negative	chr10	79841900	79842582	469
chr8	77722984	77723939	negative	chr8	77709472	77728693	955
chr8	77707194	77708233	negative	chr8	77706481	77709086	1039
chr8	77671733	77672642	positive	chr8	77668546	77679266	909
chr10	31228891	31229864	positive	chr10	31228005	31231525	973
chr10	31053081	31054088	positive	chr10	31051295	31054878	1007
chr10	31034051	31035579	positive	chr10	31033626	31037032	1528
chr10	31272653	31273675	negative	chr10	31272473	31276333	1022
chr10	30997657	30998999	positive	chr10	30996553	31001229	1342
chr10	31027819	31028728	negative	chr10	31026965	31028748	909
chr16	92344467	92345647	positive	chr16	92344991	92349717	656
chr16	92344467	92345647	positive	chr16	92344367	92344572	105
chr16	92340534	92342015	positive	chr16	92340194	92342381	1481
chr5	77129880	77130993	positive	chr5	77129839	77130997	1113
chr14	54996894	54997224	positive	chr14	54981683	54998677	330
chr4	65237235	65239737	positive	chr4	65237592	65244366	2145
chr11	117865410	117867678	positive	chr11	117867014	117867583	569
chr11	117865410	117867678	positive	chr11	117858112	117866680	1270
chr10	52741812	52745154	positive	chr10	52742452	52745317	2702
chr9	54335032	54337557	negative	chr9	54334849	54337207	2175
chr1	127554365	127556879	positive	chr1	127553889	127556967	2514
chr14	24649772	24652271	negative	chr14	24648977	24660572	2499
chr12	71532268	71534767	positive	chr12	71531807	71538202	2499
chr12	109507924	109510969	positive	chr12	109499665	109509659	1735
chr6	3509886	3514285	negative	chr6	3508513	3512984	3098
chr13	46632291	46635792	negative	chr13	46623657	46636125	3501
chr12	91677577	91681083	positive	chr12	91677962	91681547	3121
chr16	91139145	91142270	positive	chr16	91138891	91142858	3125
chr17	26863571	26866666	negative	chr17	26863428	26869529	3095
chr14	99008599	99012641	positive	chr14	99009565	99012188	2623
chr14	99008599	99012641	positive	chr14	99008389	99008906	307
chr17	26811609	26815540	negative	chr17	26811590	26814297	2688
chr9	47278512	47282714	negative	chr9	47273065	47287652	4202
chr11	57927590	57931336	positive	chr11	57928391	57930567	2176
chr11	57927590	57931336	positive	chr11	57927597	57928052	455
chr9	47278512	47282714	negative	chr9	47273065	47287652	4202
chr8	90738604	90742411	positive	chr8	90739689	90741800	2111
chr8	90738604	90742411	positive	chr8	90738374	90739348	744
chr11	96883318	96887851	positive	chr11	96885038	96890521	2813
chr11	96883318	96887851	positive	chr11	96883060	96884565	1247
chr6	94753098	94757440	positive	chr6	94752886	94757079	3981
chr18	60904549	60907221	positive	chr18	60905102	60906671	1569
chr18	60904549	60907221	positive	chr18	60904504	60904622	73
chr3	99259779	99263564	positive	chr3	99243518	99264216	3785
chr3	99232927	99236556	negative	chr3	99232704	99243214	3629
chr7	115595838	115599194	negative	chr7	115595784	115600003	3356
chr9	88048577	88050948	positive	chr9	88048446	88055715	2371
chr1	91962928	91965960	positive	chr1	91940498	91970127	3032
chr8	14071980	14074029	negative	chr8	14071297	14073412	1432
chr5	121925608	121927679	negative	chr5	121915377	121929411	2071
chr2	160451305	160452587	negative	chr2	160448881	160453488	1282
chr19	58419231	58420471	positive	chr19	58417575	58423768	1240
chr13	118735524	118737413	positive	chr13	118731031	118737556	1889
chr13	118805891	118807124	negative	chr13	118805368	118809194	1233
chr8	25440188	25442103	positive	chr8	25439164	25444478	1915
chr5	111255885	111257844	negative	chr5	111253653	111260189	1959
chr5	111675073	111676405	positive	chr5	111670862	111684861	1332
chr13	48779624	48781302	positive	chr13	48779623	48781326	1678
chr2	160515694	160517266	negative	chr2	160510506	160520309	1572
chr17	44617720	44619644	positive	chr17	44617516	44620464	1924
chr11	113164280	113165930	negative	chr11	113161759	113166923	1650
chr5	38065055	38066694	negative	chr5	38057116	38070680	1639
chr3	127913726	127915301	negative	chr3	127911952	127916030	1575
chr3	128518773	128521316	negative	chr3	128518632	128521712	2543
chr14	23400710	23402961	negative	chr14	23397011	23403951	2251
chr13	115686619	115688040	positive	chr13	115686516	115689014	1421
chr1	193449329	193450185	positive	chr1	193449257	193455172	856
chr15	63726347	63727334	negative	chr15	63726133	63729216	987
chr7	130425765	130427321	positive	chr7	130424390	130428653	1556
chr13	48565958	48567063	negative	chr13	48563014	48567257	1105
chr17	25175099	25176132	positive	chr17	25174737	25180827	1033
chr1	133180668	133184217	positive	chr1	133174798	133184251	3549
chr13	47855164	47856711	negative	chr13	47854620	47857283	1547
chr9	120618446	120621531	positive	chr9	120615495	120621521	3075
chr13	37310966	37313810	positive	chr13	37308797	37315321	2844
chr11	77906010	77907728	positive	chr11	77899457	77918397	1718
chr8	89270665	89273482	positive	chr8	89270580	89275111	2817
chr8	8488054	8491339	positive	chr8	8484180	8491991	3285
chr16	30872662	30875316	positive	chr16	30873482	30875774	1834
chr7	91261750	91263630	negative	chr7	91257475	91266829	1880
chr8	32292791	32294130	negative	chr8	32291319	32298046	1339
chr4	97745128	97746737	negative	chr4	97742190	97763465	1609
chr5	131823874	131826427	negative	chr5	131823836	131825817	1943
chr3	35403694	35406710	positive	chr3	35401872	35409441	3016
chr1	63993294	63996572	positive	chr1	63992978	63997028	3278
chr11	114335575	114337612	positive	chr11	114335371	114338211	2037
chr11	96885199	96888165	positive	chr11	96885038	96890521	2966
chr1	166485899	166488305	negative	chr1	166486489	166488409	1816
chr13	97891622	97893965	positive	chr13	97886389	97895088	2343
chr12	80735845	80737703	negative	chr12	80733586	80737875	1858
chr10	120646043	120649455	positive	chr10	120645457	120648428	2385
chr2	128210734	128212570	negative	chr2	128208490	128213335	1836
chr18	83115003	83117713	negative	chr18	83115236	83120737	2477
chr16	43546624	43548561	negative	chr16	43526270	43550825	1937
chr3	51738852	51739856	positive	chr3	51735427	51740419	1004
chr5	34326147	34327556	negative	chr5	34324297	34330067	1409
chr7	98813655	98816987	negative	chr7	98809850	98825532	3332
chr1	74815064	74818307	positive	chr1	74814870	74817793	2729
chr1	74815064	74818307	positive	chr1	74818177	74818311	130
chr3	142427888	142431989	positive	chr3	142429222	142432252	2767
chr6	51169199	51173799	negative	chr6	51166739	51187321	4600
chr11	7054211	7057799	negative	chr11	7054980	7057038	2058
chr1	75888309	75891319	negative	chr1	75887910	75891312	3003
chr1	75800898	75805337	positive	chr1	75800834	75805786	4439
chr1	75660753	75663254	positive	chr1	75662057	75663282	1197
chr18	54481594	54484940	negative	chr18	54476524	54487219	3346
chr3	79989325	79992698	positive	chr3	79989002	79992734	3373
chr3	101711743	101715355	negative	chr3	101708821	101715807	3612
chr11	65417245	65420867	negative	chr11	65417159	65418866	1621
chr18	55624016	55627654	positive	chr18	55621771	55627242	3226
chr6	91615050	91618521	negative	chr6	91614283	91623814	3471
chr2	169609089	169612595	positive	chr2	169603471	169614403	3506
chr6	51005005	51008668	negative	chr6	51001373	51007782	2777
chr2	114086051	114090203	negative	chr2	114087186	114089527	2341
chr8	39455231	39458317	negative	chr8	39455116	39459519	3086
chr3	149497334	149500398	negative	chr3	149491062	149500566	3064
chr1	128743458	128746887	negative	chr1	128744853	128745141	288
chr1	128743458	128746887	negative	chr1	128744179	128744524	345
chr1	128743458	128746887	negative	chr1	128745637	128746418	781
chr1	186598965	186601967	negative	chr1	186598945	186602347	3002
chr4	154471428	154474118	positive	chr4	154466286	154486643	2690
chr4	154771105	154772345	positive	chr4	154770667	154776632	1240
chr4	154786739	154788702	negative	chr4	154784545	154802765	1963
chr4	154801901	154803150	positive	chr4	154784545	154802765	864
chr1	78059403	78061507	positive	chr1	78056869	78063094	2104
chr1	78187095	78188220	negative	chr1	78185732	78191567	1125
chr16	26025208	26026483	positive	chr16	26021550	26026526	1275
chr19	37701697	37704435	negative	chr19	37680186	37704492	2738
chr16	26040838	26042843	positive	chr16	26038060	26044638	2005
chr19	47301206	47302242	positive	chr19	47294816	47307834	1036
chr2	114853009	114854502	negative	chr2	114850632	114854729	1493
chr2	113595386	113596088	negative	chr2	113592986	113599119	702
chr11	103840623	103842229	positive	chr11	103833206	103842462	1606
chr11	16558869	16559788	positive	chr11	16558860	16561492	919
chr17	83913105	83914232	positive	chr17	83908297	83914720	1127
chr17	83938285	83939785	negative	chr17	83931528	83941496	1500
chr17	83989991	83991543	negative	chr17	83987647	83991973	1552
chr17	84182448	84183800	positive	chr17	84178722	84197409	1352
chr17	84421720	84422938	positive	chr17	84418849	84424560	1218
chr14	105478827	105481127	negative	chr14	105478482	105485121	2300
chr14	105482173	105484963	positive	chr14	105478482	105485121	2790
chr14	105571300	105573847	positive	chr14	105567568	105576942	2547
chr14	105736207	105737279	negative	chr14	105734584	105739536	1072
chr14	105979372	105980837	positive	chr14	105978394	105980882	1465
chr10	21240528	21242882	negative	chr10	21238656	21242690	2162
chr15	56720139	56721671	positive	chr15	56719048	56722180	1532
chr5	38085377	38086670	positive	chr5	38071100	38092698	1293
chrX	93067834	93070749	negative	chrX	93068334	93071000	2415
chr4	105427474	105428608	negative	chr4	105427434	105429050	1134
chr13	83571867	83572485	positive	chr13	83561692	83583007	618
chr4	105100114	105101229	positive	chr4	105099311	105102436	1115
chr5	119610925	119613436	positive	chr5	119610742	119618689	2511
chr13	15342707	15344222	positive	chr13	15339946	15347833	1515
chr13	15445432	15446722	negative	chr13	15446046	15449725	676
chr5	29314881	29315667	positive	chr5	29309257	29318332	786
chr5	24494493	24496000	positive	chr5	24472282	24506115	1507
chr16	97007285	97008846	negative	chr16	97005368	97011833	1561
chr8	91712437	91716525	positive	chr8	91708207	91717253	4088
chr1	192822355	192823920	negative	chr1	192818703	192824491	1565
chr2	22619618	22620947	negative	chr2	22617108	22626554	1329
chr5	131524696	131525915	negative	chr5	131523019	131527935	1219
chr14	122871554	122872677	negative	chr14	122867345	122895899	1123
chr4	107024536	107026405	positive	chr4	107005822	107033196	1869
chr5	119795903	119797675	negative	chr5	119792890	119802436	1772
chr8	57333128	57334891	positive	chr8	57316552	57337087	1763
chr11	112449529	112451421	negative	chr11	112449457	112459638	1892
chr14	55003765	55004913	positive	chr14	55002081	55007679	1148
chr11	17449238	17451378	positive	chr11	17448569	17451826	2140
chr8	126665421	126667756	positive	chr8	126659287	126671224	2335
chr9	23010878	23012755	positive	chr9	23007819	23013053	1877
chr4	131483172	131485713	positive	chr4	131480434	131497548	2541
chr2	166426404	166428660	positive	chr2	166424582	166428896	2256
chr11	96872256	96874454	positive	chr11	96869044	96879980	2198
chr13	51220265	51222697	positive	chr13	51217690	51223096	2432
chr16	44631515	44633626	negative	chr16	44628964	44634233	2111
chr9	102643318	102645182	positive	chr9	102630928	102645769	1864
chr10	61532677	61537653	negative	chr10	61532157	61535766	3089
chr10	61532677	61537653	negative	chr10	61536107	61537375	1268
chr15	75646709	75649708	positive	chr15	75648971	75650118	737
chr15	75646709	75649708	positive	chr15	75644162	75648547	1838
chr9	121301588	121305883	negative	chr9	121303101	121303978	877
chr9	121301588	121305883	negative	chr9	121302010	121302674	664
chr9	121301588	121305883	negative	chr9	121304293	121304904	611
chr1	38196744	38201861	negative	chr1	38196442	38203723	5117
chr4	97647212	97651215	negative	chr4	97646420	97652964	4003
chr11	117343025	117348116	positive	chr11	117335731	117357415	5091
chr12	12707412	12712118	positive	chr12	12705961	12713256	4706
chr4	62611143	62615332	negative	chr4	62601992	62622775	4189
chr2	103623986	103627532	positive	chr2	103622262	103628260	3546
chr2	130489314	130493856	positive	chr2	130487514	130492603	3289
chr2	130489314	130493856	positive	chr2	130493514	130494008	342
chr16	23502808	23507356	positive	chr16	23502063	23508508	4548
chr6	93818356	93823383	positive	chr6	93819498	93823109	3611
chr6	50354039	50357303	negative	chr6	50347404	50361244	3264
chr18	5185222	5188225	negative	chr18	5182097	5187545	2323
chr7	80118294	80122263	negative	chr7	80119021	80120118	1097
chr7	80118294	80122263	negative	chr7	80120753	80121745	992
chr7	80118294	80122263	negative	chr7	80117989	80118651	357
chr6	39541755	39546349	positive	chr6	39539103	39550962	4594
chr18	65514203	65517793	positive	chr18	65514798	65519607	2995
chr11	98901653	98906641	positive	chr11	98899423	98913369	4988
chr2	84517965	84520803	positive	chr2	84517789	84520573	2608
chr2	31004939	31008077	negative	chr2	30999882	31008383	3138
chr17	30548540	30552550	positive	chr17	30549849	30553538	2701
chr3	121735097	121737629	negative	chr3	121728350	121738247	2532
chr2	101589988	101594341	positive	chr2	101590048	101593864	3816
chr18	34131298	34134370	positive	chr18	34132324	34134225	1901
chr13	68571528	68575350	positive	chr13	68571936	68573166	1230
chr18	61348807	61352129	negative	chr18	61350161	61370288	1968
chr4	135256966	135260789	negative	chr4	135258107	135259666	1559
chr1	39945610	39950472	positive	chr1	39940756	39955485	4862
chr13	84781785	84785966	positive	chr13	84780415	84786009	4181
chr8	78740514	78743542	positive	chr8	78743419	78743597	123
chr8	78740514	78743542	positive	chr8	78739934	78742930	2416
chr8	87151207	87154296	positive	chr8	87151550	87153412	1862
chr8	87151207	87154296	positive	chr8	87153887	87153905	18
chr9	41071639	41074687	positive	chr9	41069792	41076716	3048
chr12	5266438	5269568	positive	chr12	5263383	5279249	3130
chr16	37812647	37815565	negative	chr16	37811231	37815841	2918
chr14	73233956	73236326	positive	chr14	73233944	73240783	2370
chr1	13003747	13006556	negative	chr1	13001785	13007916	2809
chr11	54879186	54884157	positive	chr11	54879095	54881515	2329
chr11	54879186	54884157	positive	chr11	54881953	54884158	2204
chr2	166019657	166023462	positive	chr2	166019845	166023781	3617
chrX	99566578	99569308	positive	chrX	99565605	99571604	2730
chr11	107762173	107764184	positive	chr11	107759964	107764352	2011
chr11	77924762	77927516	negative	chr11	77922809	77942967	2754
chr18	39229300	39231539	negative	chr18	39228236	39230969	1669
chr19	53411035	53413469	positive	chr19	53408888	53415652	2434
chr16	32852084	32855869	positive	chr16	32851080	32855780	3696
chr6	145455166	145459586	negative	chr6	145454858	145456495	1329
chr6	145455166	145459586	negative	chr6	145456822	145463485	2764
chr2	33841539	33845598	negative	chr2	33843016	33847550	2582
chr1	75405255	75409484	negative	chr1	75372784	75411968	4229
chr5	101966725	101970386	negative	chr5	101968457	101975005	1929
chr1	31101599	31104444	negative	chr1	31101411	31102789	1190
chr1	31101599	31104444	negative	chr1	31103267	31103479	212
chr1	68779329	68782031	negative	chr1	68778745	68783541	2702
chr12	79968630	79971892	positive	chr12	79968500	79968891	261
chr12	79968630	79971892	positive	chr12	79969195	79972140	2697
chr3	122032210	122035024	negative	chr3	122032776	122036377	2248
chr16	37892144	37895218	positive	chr16	37892329	37893303	974
chr16	37892144	37895218	positive	chr16	37893940	37894732	792
chr16	37892144	37895218	positive	chr16	37893623	37893634	11
chr8	11356668	11359383	negative	chr8	11338144	11358581	1913
chr1	127754802	127759066	negative	chr1	127754818	127759338	4248
chr6	112813562	112816924	negative	chr6	112813759	112818644	3165
chr5	118665477	118668878	negative	chr5	118665649	118671474	3229
chr9	95812717	95815609	positive	chr9	95802706	95816582	2892
chr2	117427080	117430606	positive	chr2	117426334	117443293	3526
chr9	13697970	13700760	positive	chr9	13693510	13709814	2790
chr1	75288287	75291172	positive	chr1	75287457	75296522	2885
chr2	168693119	168695892	positive	chr2	168693912	168695950	1980
chr2	168693119	168695892	positive	chr2	168693072	168693579	460
chr13	12502078	12504879	positive	chr13	12503394	12506133	1485
chr13	12502078	12504879	positive	chr13	12501144	12503054	976
chr2	156813201	156816143	positive	chr2	156814494	156816453	1649
chr2	156813201	156816143	positive	chr2	156813620	156814160	540
chr9	21556730	21559920	negative	chr9	21556964	21560217	2956
chr7	34265155	34269793	positive	chr7	34262851	34270486	4638
chr2	45053671	45058470	negative	chr2	45045891	45075901	4799
chr19	10659775	10663888	negative	chr19	10661272	10662597	1325
chr19	10659775	10663888	negative	chr19	10663414	10663928	474
chr19	10659775	10663888	negative	chr19	10660581	10660938	357
chr10	69642709	69646964	negative	chr10	69643135	69647083	3829
chr6	50336190	50338926	negative	chr6	50337880	50338927	1046
chr11	103049822	103053302	negative	chr11	103051275	103052909	1634
chr11	103049822	103053302	negative	chr11	103050497	103050949	452
chr6	114802640	114805326	negative	chr6	114803548	114805368	1778
chr17	4038923	4041381	negative	chr17	4040106	4041411	1275
chr18	69546507	69549364	negative	chr18	69541918	69549506	2857
chr2	132426454	132429102	positive	chr2	132426461	132429490	2641
chr3	98092572	98095417	negative	chr3	98091808	98100998	2845
chr12	79795794	79798372	positive	chr12	79795388	79798930	2578
chr8	116163758	116166268	positive	chr8	116163047	116165725	1967
chr7	6850507	6853396	negative	chr7	6851046	6854031	2350
chr5	99272413	99275239	negative	chr5	99263464	99285045	2826
chrX	101985615	101988142	negative	chrX	101978011	101987489	1874
chrX	101985615	101988142	negative	chrX	101987870	101988005	135
chr15	30511450	30513962	positive	chr15	30511408	30513965	2512
chr7	135137921	135140618	positive	chr7	135139064	135142112	1554
chr2	170836029	170839441	positive	chr2	170836444	170840208	2997
chr13	39876693	39879433	positive	chr13	39874808	39883098	2740
chr7	134677970	134680502	negative	chr7	134678477	134679048	571
chr9	120601909	120604533	positive	chr9	120601557	120605527	2624
chr7	109706812	109711678	positive	chr7	109710279	109712754	1399
chr7	109706812	109711678	positive	chr7	109702846	109709761	2949
chr13	15211568	15214241	negative	chr13	15211545	15215400	2673
chr13	15426016	15427617	negative	chr13	15426105	15427671	1512
chr13	15669941	15671197	negative	chr13	15657938	15671183	1242
chr13	71733534	71735706	negative	chr13	71733120	71737480	2172
chr3	89290190	89293211	positive	chr3	89290457	89292648	2191
chr10	97046110	97049224	negative	chr10	97046198	97049249	3026
chr10	21620701	21623524	positive	chr10	21617830	21622204	1503
chr10	21620701	21623524	positive	chr10	21622561	21623847	963
chr12	86822930	86827112	positive	chr12	86821977	86827840	4182
chr1	134060554	134066172	positive	chr1	134056776	134068814	5618
chr14	25107155	25110736	positive	chr14	25107812	25113028	2924
chr2	21008806	21012242	positive	chr2	21008180	21013481	3436
chr7	111121648	111123424	negative	chr7	111120045	111125336	1776
chr15	98967479	98972541	positive	chr15	98969986	98971922	1936
chr15	98967479	98972541	positive	chr15	98968676	98969648	972
chr19	45057481	45059842	negative	chr19	45057323	45058998	1517
chr5	112236129	112240520	positive	chr5	112236133	112241816	4387
chr3	51787852	51791869	positive	chr3	51788330	51790508	2178
chr5	125140066	125142757	negative	chr5	125137695	125144945	2691
chr2	25124845	25128090	positive	chr2	25120915	25129852	3245
chr12	109946504	109950294	positive	chr12	109945840	109954409	3790
chr18	38378941	38381638	positive	chr18	38379655	38382767	1983
chr8	93916782	93919741	positive	chr8	93914830	93924796	2959
chr3	65973873	65976364	negative	chr3	65973366	65976181	2308
chr1	133185980	133189493	positive	chr1	133186881	133189196	2315
chr1	133185980	133189493	positive	chr1	133185552	133186431	451
chr2	154425426	154428462	positive	chr2	154423567	154428488	3036
chr5	21731579	21734432	positive	chr5	21732348	21733772	1424
chr5	21731579	21734432	positive	chr5	21734119	21734496	313
chr5	21731579	21734432	positive	chr5	21731535	21731665	86
chr8	126825533	126828569	positive	chr8	126825681	126828842	2888
chr11	18712145	18713157	positive	chr11	18710962	18713915	1012
chr11	18714900	18715612	negative	chr11	18714261	18721348	712
chr12	80059965	80065110	positive	chr12	80060739	80066093	4371
chr6	90780495	90784241	positive	chr6	90778285	90785718	3746
chr16	35584523	35589773	positive	chr16	35581269	35593386	5250
chr11	20654380	20657594	negative	chr11	20637660	20657365	2985
chr9	72639094	72641466	positive	chr9	72638162	72640620	1526
chr9	106354104	106358319	positive	chr9	106353342	106362121	4215
chr2	128712175	128715819	positive	chr2	128712237	128716739	3582
chr13	51312386	51316734	negative	chr13	51313016	51317110	3718
chr15	91016522	91020048	positive	chr15	91016157	91020359	3526
chr17	29354850	29357878	negative	chr17	29355067	29359678	2811
chr6	112808528	112813000	positive	chr6	112808162	112810696	2168
chr6	112808528	112813000	positive	chr6	112811697	112812358	661
chr6	112808528	112813000	positive	chr6	112811165	112811351	186
chr11	120314873	120317426	positive	chr11	120309916	120318530	2553
chr17	37028041	37029979	negative	chr17	37027776	37029682	1641
chr8	90860971	90863490	positive	chr8	90860907	90862815	1844
chr8	90860971	90863490	positive	chr8	90863174	90863791	316
chr7	123096694	123099867	positive	chr7	123096631	123100571	3173
chr14	24261692	24264509	positive	chr14	24260091	24266654	2817
chr9	41227902	41230545	positive	chr9	41224862	41231964	2643
chr10	59919229	59922102	negative	chr10	59920201	59921920	1719
chr10	59919229	59922102	negative	chr10	59918735	59919850	621
chr17	10333563	10337174	positive	chr17	10334105	10344413	3069
chr7	140056813	140059080	positive	chr7	140056036	140066914	2267
chr4	108361018	108364528	positive	chr4	108358120	108365103	3510
chr9	41934743	41936889	negative	chr9	41933454	41936844	2101
chr4	154707415	154711162	positive	chr4	154700277	154711625	3747
chr9	41949140	41954525	positive	chr9	41949103	41954847	5385
chr4	136754322	136758801	positive	chr4	136752814	136769064	4479
chr14	65342605	65345502	negative	chr14	65341949	65347856	2897
chr11	94158655	94162177	positive	chr11	94158320	94170744	3522
chr7	145204877	145207696	positive	chr7	145203755	145209491	2819
chr14	19984462	19988065	positive	chr14	19985176	19988331	2889
chr17	66478396	66482145	positive	chr17	66477489	66481119	2723
chr17	66478396	66482145	positive	chr17	66481811	66481967	156
chr14	66492741	66497119	positive	chr14	66491428	66502778	4378
chr13	84344551	84350110	negative	chr13	84342521	84352808	5559
chr14	76253890	76257212	positive	chr14	76254048	76256532	2484
chr14	76253890	76257212	positive	chr14	76256853	76257147	294
chr14	40955282	40959325	positive	chr14	40954937	40960107	4043
chr16	44528746	44534514	positive	chr16	44530362	44537222	4152
chr3	101394801	101399299	positive	chr3	101391738	101401813	4498
chr4	139597441	139601336	positive	chr4	139598864	139601034	2170
chr8	11584424	11587803	negative	chr8	11585258	11586583	1325
chr8	11584424	11587803	negative	chr8	11587044	11587648	604
chr8	11584424	11587803	negative	chr8	11584896	11584906	10
chr10	91179718	91183751	negative	chr10	91180216	91183856	3535
chr9	63058010	63060489	positive	chr9	63057938	63059842	1832
chr16	33593467	33596065	negative	chr16	33591562	33595835	2368
chr2	70559085	70560255	negative	chr2	70555624	70570659	1170
chr12	16854925	16857237	negative	chr12	16855556	16857493	1681
chr12	16854925	16857237	negative	chr12	16854724	16855171	246
chr6	95173859	95175593	negative	chr6	95175247	95175764	346
chr7	82713868	82717092	positive	chr7	82715149	82719418	1943
chr7	82713868	82717092	positive	chr7	82714721	82714767	46
chr2	166215189	166217391	positive	chr2	166214961	166217412	2202
chr6	89241345	89243919	positive	chr6	89241825	89246628	2094
chr1	182981864	182984314	negative	chr1	182978522	182984520	2450
chr9	63958315	63961551	positive	chr9	63941457	63960895	2580
chr7	46452307	46455505	negative	chr7	46451954	46454784	2477
chr8	124313443	124316007	negative	chr8	124306603	124318026	2564
chr12	111161954	111163777	negative	chr12	111160749	111163780	1823
chr5	114298723	114301210	positive	chr5	114298271	114301607	2487
chr14	100374296	100376562	negative	chr14	100372802	100377202	2266
chr17	28105717	28108643	positive	chr17	28103522	28107988	2271
chr4	106864588	106867291	positive	chr4	106865141	106867389	2150
chr11	55022514	55024354	negative	chr11	55015088	55024560	1840
chr3	34411658	34412604	positive	chr3	34409603	34413879	946
chr11	62965778	62968280	positive	chr11	62966460	62968341	1820
chr6	127250137	127252417	positive	chr6	127245294	127255817	2280
chr4	148859471	148860956	positive	chr4	148841565	148864145	1485
chr5	125214963	125216753	positive	chr5	125214185	125217187	1790
chr18	54610385	54613247	negative	chr18	54610015	54614371	2862
chr12	86798248	86799852	negative	chr12	86797689	86799734	1486
chr3	104540534	104542671	positive	chr3	104540087	104542992	2137
chr7	70329472	70332465	negative	chr7	70316770	70386897	2993
chr8	108243823	108246831	positive	chr8	108230606	108253729	3008
chr3	5386841	5389926	positive	chr3	5386794	5407678	3085
chr14	63585329	63587537	positive	chr14	63585834	63588483	1703
chr15	77335353	77337280	negative	chr15	77334865	77345292	1927
chr16	94723154	94725386	negative	chr16	94724026	94725393	1360
chr18	54759740	54761758	negative	chr18	54753175	54761775	2018
chr1	9648223	9650965	positive	chr1	9648533	9653743	2432
chr9	50451431	50453445	negative	chr9	50450752	50455571	2014
chr6	145855046	145857046	positive	chr6	145850538	145858344	2000
chr3	127705248	127707248	positive	chr3	127704430	127707809	2000
chr5	140767048	140769052	negative	chr5	140763124	140770632	2004
chr6	144165683	144167703	negative	chr6	144164915	144168375	2020
chr19	41715402	41718238	positive	chr19	41714191	41721785	2836
chr9	86186309	86188376	positive	chr9	86186311	86189509	2065
chr9	121359503	121361504	negative	chr9	121354097	121362489	2001
chr11	26772020	26774013	positive	chr11	26771548	26775950	1993
chr13	76809879	76811879	positive	chr13	76807168	76811789	1910
chr6	65309702	65311689	positive	chr6	65310519	65312774	1170
chr6	65309702	65311689	positive	chr6	65309236	65310207	505
chr7	117685707	117687616	positive	chr7	117684839	117689084	1909
chr4	154593394	154596395	negative	chr4	154580721	154610395	3001
chr2	163188663	163191536	positive	chr2	163188507	163192015	2873
chr19	21164417	21167450	positive	chr19	21162431	21168007	3033
chr9	32823262	32824682	negative	chr9	32822515	32826027	1420
chr2	60785660	60787563	positive	chr2	60779228	60791077	1903
chr13	51919913	51922132	positive	chr13	51916465	51924693	2219
chr4	148984734	148987251	positive	chr4	148979089	148991559	2517
chr8	87659116	87661534	positive	chr8	87658926	87678368	2418
chr11	104288616	104290675	negative	chr11	104286492	104290700	2059
chr5	65414975	65416572	positive	chr5	65415379	65422112	1193
chr14	49121140	49122633	positive	chr14	49120058	49123222	1493
chr15	95638744	95641449	positive	chr15	95636575	95642551	2705
chr3	81782584	81784020	negative	chr3	81783459	81784506	561
chr10	38972079	38974105	negative	chr10	38971346	38974199	2026
chr7	136389300	136391216	positive	chr7	136388725	136392163	1916
chr1	59333923	59335433	positive	chr1	59326482	59336362	1510
chr5	16778223	16779671	positive	chr5	16776365	16780035	1448
chr3	5348379	5351461	positive	chr3	5341591	5352972	3082
chr16	72690693	72694735	negative	chr16	72690112	72696710	4042
chr18	15173064	15176000	negative	chr18	15172649	15176976	2936
chr13	113913477	113916032	negative	chr13	113909985	113921584	2555
chr18	55784854	55787217	positive	chr18	55783351	55787422	2363
chr9	107644011	107645376	negative	chr9	107643891	107647745	1365
chr11	85857229	85860254	positive	chr11	85859239	85859428	189
chr11	85857229	85860254	positive	chr11	85858740	85858788	48
chr15	74155467	74158454	positive	chr15	74153932	74165071	2987
chr6	83434774	83436371	negative	chr6	83434745	83447494	1597
chr7	48749001	48750980	positive	chr7	48749178	48751676	1802
chr15	84259559	84261268	negative	chr15	84254499	84261334	1709
chr11	60365089	60367681	negative	chr11	60360587	60367757	2592
chr12	107951151	107953994	negative	chr12	107944341	107955720	2843
chr7	135888196	135890453	negative	chr7	135881595	135891092	2257
chr12	108913631	108917155	negative	chr12	108910266	108919466	3524
chr11	118083180	118085181	negative	chr11	118083355	118085203	1826
chr12	73510499	73513049	negative	chr12	73504587	73515195	2550
chr7	112867931	112870363	negative	chr7	112865323	112878429	2432
chr6	89613039	89615855	positive	chr6	89612441	89616089	2816
chr8	26832486	26834858	positive	chr8	26826201	26838709	2372
chr3	37934422	37937092	positive	chr3	37934760	37936695	1935
chr14	21673440	21675700	positive	chr14	21666041	21680472	2260
chr1	61202202	61204582	positive	chr1	61202079	61209533	2380
chr7	132203278	132205205	negative	chr7	132197622	132205188	1910
chr2	93277888	93280895	positive	chr2	93277963	93289392	2932
chr12	105972686	105975121	positive	chr12	105973082	105978277	2039
chr13	34147928	34150988	positive	chr13	34145812	34151269	3060
chr12	111691971	111695499	positive	chr12	111675056	111702010	3528
chr5	125392751	125395599	positive	chr5	125391482	125394309	1558
chr5	125392751	125395599	positive	chr5	125394884	125395060	176
chr9	41734978	41737961	positive	chr9	41733954	41742249	2983
chr12	27060074	27063099	positive	chr12	27057392	27066410	3025
chr19	21783786	21786142	positive	chr19	21773188	21790890	2356
chr12	79923762	79926852	positive	chr12	79922789	79938500	3090
chr2	30646231	30648463	positive	chr2	30646908	30648432	1524
chrX	13240831	13243993	positive	chrX	13240966	13244187	3027
chr18	35847683	35850399	positive	chr18	35825738	35852490	2716
chr8	84741861	84745040	positive	chr8	84715567	84745931	3179
chr3	87149552	87152003	positive	chr3	87146216	87176933	2451
chr9	43252109	43255189	positive	chr9	43254458	43254706	248
chr9	43252109	43255189	positive	chr9	43252534	43253979	1445
chr1	162185511	162188824	negative	chr1	162182683	162192346	3313
chr5	142999832	143002122	positive	chr5	142999490	143004693	2290
chr17	46617885	46620197	positive	chr17	46616358	46621915	2312
chr10	59963764	59966670	negative	chr10	59963532	59971645	2906
chr11	118238372	118241185	positive	chr11	118236393	118241149	2777
chr18	60669095	60671807	positive	chr18	60668671	60671268	2173
chr9	40729777	40732407	positive	chr9	40728869	40733042	2630
chr8	107467502	107470017	negative	chr8	107468022	107471642	1995
chr5	136861070	136864935	positive	chr5	136860940	136867248	3865
chr9	118979486	118981788	positive	chr9	118978881	118981845	2302
chr4	133089620	133092047	negative	chr4	133083492	133095958	2427
chr16	17809211	17811153	positive	chr16	17800554	17811332	1942
chr1	74110236	74112663	positive	chr1	74110715	74114155	1948
chr7	112839907	112841788	negative	chr7	112837702	112846265	1881
chr18	9215673	9216934	positive	chr18	9208843	9219645	1261
chr4	11761242	11763766	positive	chr4	11761765	11771864	2001
chr15	99419954	99421557	positive	chr15	99419570	99430755	1603
chr16	96845600	96847968	positive	chr16	96847774	96847980	194
chr16	96845600	96847968	positive	chr16	96843427	96847213	1613
chr16	44671282	44673116	positive	chr16	44670941	44674601	1834
chr6	53623771	53625083	negative	chr6	53623323	53627358	1312
chr17	90695380	90697670	positive	chr17	90694891	90713282	2290
chr3	57470121	57471697	negative	chr3	57470144	57473042	1553
chr19	36896240	36898161	positive	chr19	36895985	36898315	1921
chr8	120347326	120349077	positive	chr8	120347066	120350494	1751
chr1	41274476	41276046	positive	chr1	41265708	41279916	1570
chr15	77797760	77801299	positive	chr15	77780970	77825650	3539
chr17	26849146	26852797	positive	chr17	26845446	26858136	3651
chr2	163362453	163365471	positive	chr2	163363148	163366557	2323
chr7	130667903	130671018	positive	chr7	130666476	130672834	3115
chr4	135253467	135256150	positive	chr4	135253736	135257792	2414
chr7	90145589	90146592	negative	chr7	90138146	90147083	1003
chr3	79689528	79691127	positive	chr3	79689132	79690463	935
chr8	91966331	91968303	positive	chr8	91966221	91971416	1972
chr9	120026606	120028316	negative	chr9	120008468	120028954	1710
chr3	126722861	126724972	positive	chr3	126722259	126723529	668
chr19	32106651	32108318	positive	chr19	32107069	32108829	1249
chr19	32106651	32108318	positive	chr19	32106543	32106768	117
chr13	29627108	29628937	negative	chr13	29618636	29631199	1829
chr8	71281631	71283979	negative	chr8	71281008	71283108	1477
chr8	71281631	71283979	negative	chr8	71283512	71283522	10
chr1	165104293	165106305	negative	chr1	165104418	165106382	1887
chr17	69180624	69182497	positive	chr17	69180618	69184692	1873
chr12	12355526	12357482	negative	chr12	12351018	12360752	1956
chr13	84058231	84061074	positive	chr13	84051709	84069354	2843
chr9	121311714	121314947	positive	chr9	121311946	121313178	1232
chr12	29094890	29097594	negative	chr12	29094762	29097135	2245
chr10	60813778	60816843	positive	chr10	60785781	60836147	3065
chr18	35839235	35842928	positive	chr18	35825738	35852490	3693
chr8	124642912	124645752	positive	chr8	124641398	124646347	2840
chr8	104608437	104612614	positive	chr8	104605628	104615319	4177
chr9	119980591	119982776	negative	chr9	119975484	119985055	2185
chr4	45506080	45509417	positive	chr4	45501536	45523722	3337
chr8	95358674	95361818	negative	chr8	95348175	95362029	3144
chr14	120291929	120293510	negative	chr14	120283935	120298221	1581
chr6	34716215	34718175	negative	chr6	34715674	34717100	885
chr16	90449316	90451082	positive	chr16	90449286	90455793	1766
chr2	157473505	157477397	positive	chr2	157473630	157485101	3767
chr8	120423908	120427305	positive	chr8	120420191	120427523	3397
chr11	96901713	96904671	positive	chr11	96898992	96904246	2533
chr12	86800344	86803636	negative	chr12	86800100	86809800	3292
chr1	172015769	172018782	positive	chr1	172000352	172021035	3013
chr14	25585162	25588456	positive	chr14	25583555	25591124	3294
chr15	73020419	73023319	positive	chr15	73019498	73030629	2900
chr1	86502358	86505354	negative	chr1	86499762	86507005	2996
chr13	15344489	15348033	negative	chr13	15339946	15347833	3344
chr9	64066087	64068760	negative	chr9	64065231	64070188	2673
chr7	139466376	139469610	positive	chr7	139466122	139479663	3234
chr4	128714414	128717015	positive	chr4	128714697	128717033	2318
chr1	74007485	74009995	negative	chr1	73984489	74010722	2510
chr8	111716205	111718382	positive	chr8	111708280	111744895	2177
chr8	56831311	56833826	positive	chr8	56831174	56836488	2515
chr8	56914551	56916754	positive	chr8	56914349	56921311	2203
chr8	56983040	56984959	positive	chr8	56976405	56987694	1919
chr8	57009633	57011767	negative	chr8	57008689	57015060	2134
chr17	47520785	47523587	positive	chr17	47518260	47525482	2802
chr10	67001918	67005347	positive	chr10	67001542	67005545	3429
chr2	173086647	173088867	positive	chr2	173086390	173091601	2220
chr1	155038829	155041732	positive	chr1	155038425	155041162	2333
chr1	155038829	155041732	positive	chr1	155041505	155041797	227
chr2	4252019	4253937	positive	chr2	4249246	4253977	1918
chr9	23083132	23084710	positive	chr9	23082070	23084717	1578
chr6	122491022	122492392	negative	chr6	122490820	122497826	1370
chr12	79943798	79946235	positive	chr12	79944580	79949932	1655
chr15	81522224	81524281	negative	chr15	81520699	81525022	2057
chr9	102423342	102425098	negative	chr9	102422703	102426234	1756
chr5	149352159	149354367	positive	chr5	149351605	149353951	1792
chr4	97868105	97869916	negative	chr4	97854307	97870077	1811
chr7	66965591	66968075	negative	chr7	66965387	66972620	2484
chr4	128736655	128738425	negative	chr4	128732857	128738969	1770
chr8	107851159	107853215	negative	chr8	107848622	107854922	2056
chr8	107489759	107492713	negative	chr8	107487415	107500009	2954
chr1	162225285	162226734	negative	chr1	162209050	162230171	1449
chr8	122536459	122537850	negative	chr8	122536489	122538020	1361
chr9	63609893	63611953	negative	chr9	63603632	63619250	2060
chr18	80099932	80102587	positive	chr18	80100934	80106925	1653
chr3	87164872	87166189	negative	chr3	87146216	87176933	1317
chr6	93172038	93174010	positive	chr6	93171577	93175533	1972
chr19	40296912	40299206	negative	chr19	40297505	40306195	1701
chr19	5648158	5649637	negative	chr19	5643314	5657060	1479
chr15	64233514	64235663	positive	chr15	64227634	64241469	2149
chr2	67627292	67629040	positive	chr2	67626897	67628169	877
chr2	67627292	67629040	positive	chr2	67628667	67629108	373
chr3	79531054	79532773	negative	chr3	79527329	79536516	1719
chr19	3638247	3639522	positive	chr19	3636750	3639693	1275
chr17	84148207	84149720	negative	chr17	84140142	84150880	1513
chr10	98966352	98968421	negative	chr10	98966890	98971347	1531
chr6	71989333	71992061	positive	chr6	71987460	71995952	2728
chr17	6216037	6217273	negative	chr17	6208500	6217319	1236
chr11	52877024	52878503	positive	chr11	52874840	52882057	1479
chr5	64876784	64878781	positive	chr5	64875479	64879106	1997
chr8	108943063	108945086	negative	chr8	108941707	108945214	2023
chr2	166000277	166002034	negative	chr2	165995682	166003419	1757
chr15	57727942	57729046	negative	chr15	57725262	57751746	1104
chr7	70108401	70109840	negative	chr7	70098483	70111412	1439
chr4	140102870	140105694	positive	chr4	140098191	140105695	2824
chr5	112663045	112665135	positive	chr5	112662909	112664961	1916
chr1	137378153	137379482	positive	chr1	137378134	137379507	1329
chr17	32179502	32180908	positive	chr17	32178206	32181317	1406
chr4	138462827	138464369	negative	chr4	138462770	138468080	1542
chr2	116008645	116010002	negative	chr2	116005188	116011738	1357
chr6	94647419	94648994	positive	chr6	94636768	94649388	1575
chr2	45225128	45226724	positive	chr2	45219220	45237016	1596
chr14	21358859	21360383	positive	chr14	21355972	21360378	1519
chr10	92389223	92390741	negative	chr10	92388425	92391957	1518
chr18	56014646	56017286	negative	chr18	56012272	56018158	2640
chr2	93034856	93036972	negative	chr2	93033958	93038554	2116
chr6	52254790	52255363	negative	chr6	52149736	52285030	573
chr1	89366207	89367707	negative	chr1	89365486	89368830	1500
chr17	66696025	66698282	positive	chr17	66692328	66700113	2257
chr10	126985885	126987504	negative	chr10	126985897	126999285	1607
chr15	76952657	76953761	negative	chr15	76952177	76957002	1104
chr19	3668536	3670765	negative	chr19	3663953	3670778	2229
chr8	125083364	125084920	positive	chr8	125083063	125086007	1556
chr6	143498602	143500656	positive	chr6	143491175	143501688	2054
chr8	13622329	13626370	positive	chr8	13620076	13626808	4041
chr1	61298087	61299206	negative	chr1	61292561	61299983	1119
chr7	19216979	19219018	positive	chr7	19217517	19218414	897
chr9	55448925	55451061	positive	chr9	55442805	55456664	2136
chr9	111761739	111763964	negative	chr9	111762171	111763956	1785
chr11	113182045	113186184	positive	chr11	113183539	113190100	2645
chr13	55759288	55763631	negative	chr13	55760358	55764722	3273
chr13	55759288	55763631	negative	chr13	55759989	55760012	23
chr1	19765590	19769661	negative	chr1	19761686	19778304	4071
chr12	104474597	104478957	negative	chr12	104463829	104481652	4360
chr13	49464447	49469281	negative	chr13	49457235	49468534	4087
chr13	15551713	15553703	negative	chr13	15540120	15561425	1990
chr13	15624169	15625580	negative	chr13	15623677	15629138	1411
chr8	57404702	57405866	negative	chr8	57403925	57406108	1164
chr3	66400179	66402689	negative	chr3	66400183	66401906	1723
chr13	15061579	15066252	negative	chr13	15062423	15063180	757
chr13	15061579	15066252	negative	chr13	15064655	15064673	18
chr13	15342052	15347318	positive	chr13	15339946	15347833	5266
chr13	15354715	15360113	positive	chr13	15353584	15357613	2898
chr13	15391181	15395886	positive	chr13	15393999	15396030	1887
chr13	15391181	15395886	positive	chr13	15392308	15392757	449
chr13	15391181	15395886	positive	chr13	15393538	15393606	68
chr13	15478780	15483310	negative	chr13	15475879	15489866	4530
chr13	15483223	15488000	positive	chr13	15475879	15489866	4777
chr13	15509942	15514396	negative	chr13	15508908	15514907	4454
chr13	15553756	15558617	positive	chr13	15540120	15561425	4861
chr13	15570849	15575700	positive	chr13	15572777	15573912	1135
chr13	15575347	15580762	positive	chr13	15574372	15579889	4542
chr13	15584406	15589205	negative	chr13	15586973	15591301	2232
chr13	15584406	15589205	negative	chr13	15585285	15586626	1341
chr13	15584406	15589205	negative	chr13	15584721	15584731	10
chr13	15613656	15618756	negative	chr13	15608585	15622259	5100
chr13	15617322	15622705	positive	chr13	15608585	15622259	4937
chr13	15631452	15636454	negative	chr13	15629452	15636534	5002
chr13	15654465	15659246	negative	chr13	15653495	15657636	3171
chr13	15688509	15693331	negative	chr13	15691803	15693143	1340
chr13	15697375	15702522	negative	chr13	15700653	15701509	856
chr13	15697375	15702522	negative	chr13	15693558	15700147	2772
chr13	15711742	15716673	positive	chr13	15713035	15716907	3638
chr13	15720117	15724221	negative	chr13	15721026	15730239	3195
chr13	15750111	15754646	negative	chr13	15751087	15751666	579
chr13	15750111	15754646	negative	chr13	15754073	15754530	457
chr13	15750111	15754646	negative	chr13	15752658	15752691	33
chr13	15750111	15754646	negative	chr13	15752120	15752139	19
chr13	15021834	15026527	negative	chr13	15021209	15023179	1345
chr13	15021834	15026527	negative	chr13	15025695	15027192	832
chr13	15021834	15026527	negative	chr13	15023803	15024462	659
